# Supplementary material for: Structural and functional basis of mammalian microRNA biogenesis by Dicer
Source: Mol Cell. 2022 Nov 3;82(21):4064–4079.e13. doi: 10.1016/j.molcel.2022.10.010 (PMC9645528; doi:10.1016/j.molcel.2022.10.010)
Supplement: Table S1. miRNA expression in mutants, related to Figure 1 [file mmc2.xlsx]

## Sheet: Table S1
miRNA ID	miRNA name	E15.5 DicerX/X			ESC DicerX/X			E15.5 DicerGNT/GNT			E15.5 Tarbp2r-/-			strand type	mirtron	miRBase high confidence	mirGeneDB presence
		base mean	log2FC	padj	base mean	log2FC	padj	base mean	log2FC	padj	base mean	log2FC	padj
MIMAT0004620	mmu-let-7a-1-3p	677.006	0.725941	0.199798	30.1257	0.329449	0.519402	1086.37	0.458369	0.131664	130.186	0.322283	0.598851	miRNA*		YES	YES
MIMAT0017015	mmu-let-7a-2-3p	20.2324	1.01528	0.0623846	0	0	1	21.6976	-0.385171	1	8.85352	0.369238	0.824505	miRNA*		YES	YES
MIMAT0000521	mmu-let-7a-5p	120461	0.63704	0.0172657	402.522	0.50035	0.00132961	133754	-0.0316781	0.977684	15987.5	-0.267198	0.717191	miRNA		YES	YES
MIMAT0000521_1	mmu-let-7a-5p	120013	0.634889	0.0176817	400.353	0.498417	0.00147758	133718	-0.031694	0.977684	16010.8	-0.267209	0.717191	miRNA
MIMAT0004621	mmu-let-7b-3p	36.781	0.158651	0.887816	0.0733687	0.106549	1	112.878	0.368906	0.525555	229.086	-0.723666	0.114406	miRNA*		YES	YES
MIMAT0000522	mmu-let-7b-5p	11896.7	1.05302	0.0142323	79.8726	3.19121	1.78208e-25	41066.5	-0.0685966	0.977684	3604.99	-0.600812	0.191877	miRNA		YES	YES
MIMAT0004622	mmu-let-7c-1-3p	423.85	0.742434	0.0839585	0	0	1	406.872	-0.0991369	0.931025	46.422	0.468066	0.497455	miRNA*		YES	YES
MIMAT0005439	mmu-let-7c-2-3p	676.809	0.72532	0.200076	30.1257	0.329449	0.519402	1085.24	0.457231	0.131664	130.121	0.32104	0.600025	miRNA*		YES	YES
MIMAT0000523	mmu-let-7c-5p	53228.1	0.828325	0.00711417	371.191	2.24833	1.92342e-42	78352.9	0.0274329	0.977684	14518.7	-0.0989669	0.920448	miRNA		YES	YES
MIMAT0000523_1	mmu-let-7c-5p	53111.3	0.822863	0.0074075	370.165	2.24821	5.96778e-42	78174.7	0.0303233	0.977684	14598.5	-0.102932	0.913706	miRNA
MIMAT0000384	mmu-let-7d-3p	1090.83	1.29638	0.14531	76.8257	1.93216	4.09084e-12	1279.88	0.811897	0.0210754	1392.77	0.0311878	0.982087	miRNA*		YES	YES
MIMAT0000383	mmu-let-7d-5p	73770.3	0.968043	4.20766e-06	400.683	1.88249	9.99285e-31	65874	0.258471	0.550369	2950.87	-0.207849	0.694149	miRNA		YES	YES
MIMAT0017016	mmu-let-7e-3p	321.163	0.902662	0.0322194	7.78721	0.0611955	0.947402	266.924	0.0342445	0.977684	106.735	0.100665	0.920264	miRNA*		YES	YES
MIMAT0000524	mmu-let-7e-5p	20959	-0.758337	0.00709873	154.134	-2.996	5.1643e-42	52385.5	0.243082	0.54538	4478.05	-1.70301	2.21645e-09	miRNA		YES	YES
MIMAT0004623	mmu-let-7f-1-3p	76.8358	1.02098	0.103826	4.66354	2.2769	0.0233554	77.2307	0.427825	0.433012	36.3397	0.0207491	0.993081	miRNA*		YES	YES
MIMAT0017017	mmu-let-7f-2-3p	258.586	0.876978	0.0503549	7.94063	-1.06349	0.141528	146.56	-0.564509	0.196918	88.7881	0.351558	0.608184	miRNA*		YES	YES
MIMAT0000525	mmu-let-7f-5p	217111	0.0503196	0.905253	1179.19	0.706095	5.54257e-08	165711	0.178294	0.70576	34920.7	-0.568176	0.354209	miRNA		YES	YES
MIMAT0000525_1	mmu-let-7f-5p	224545	0.0444439	0.916465	1197.24	0.691017	7.38885e-08	171385	0.177969	0.70576	36234.3	-0.563261	0.356246	miRNA
MIMAT0004519	mmu-let-7g-3p	36.8089	0.228372	0.688162	1.36754	-1.47707	0.289693	17.3805	0.354977	1	18.1198	0.206276	0.874654	miRNA*		YES	YES
MIMAT0000121	mmu-let-7g-5p	216727	0.289094	0.490627	6907.88	0.962727	1.63093e-11	186295	0.0736857	0.941448	10521.9	-0.249868	0.681568	miRNA		YES	YES
MIMAT0004520	mmu-let-7i-3p	2029.55	0.261922	0.698012	1.07755	1.14133	0.387539	632.571	0.181262	0.754353	30.5123	0.771071	0.327122	miRNA*		YES	YES
MIMAT0000122	mmu-let-7i-5p	359772	0.492222	0.302051	2622.85	1.64087	4.06512e-37	191958	0.0379244	0.977684	92434.9	-0.373143	0.694149	miRNA		YES	YES
MIMAT0025123	mmu-let-7j	88.6013	0.185855	0.779208	1.88	1.37831	0.279181	50.5126	0.13654	0.90645	27.9229	-0.177667	0.903407	single miRNA
MIMAT0025580	mmu-let-7k	1.52435	1.64388	0.0772537	0	0	1	15.1476	0.245378	1	2.64704	-0.536787	0.717191	single miRNA
MIMAT0017051	mmu-miR-100-3p	197.808	1.51468	1.17857e-05	0.402396	-0.697222	1	113.152	-0.221507	0.726512	45.3194	-0.105737	0.936271	miRNA*		YES	YES
MIMAT0000655	mmu-miR-100-5p	39608.2	0.99405	0.00879887	234.243	-1.65703	6.39019e-19	63902.9	-0.261719	0.477527	10651.4	-0.101896	0.930422	miRNA		YES	YES
MIMAT0000133	mmu-miR-101a-3p	30342.5	-0.532058	0.332139	4651.55	0.310058	0.113618	42158.5	-0.540116	0.185504	7605.01	-0.0794708	0.967932	miRNA		YES	YES
MIMAT0004526	mmu-miR-101a-5p	6.54971	-0.60063	0.451206	0.825868	-1.29198	1	5.4412	-0.172214	1	10.0317	0.294575	0.824505	miRNA*		YES	YES
MIMAT0000616	mmu-miR-101b-3p	27186.7	-0.691686	0.121621	5422.87	-0.247277	0.134802	34656.2	-0.41772	0.292317	5664.85	-0.0503827	0.981218	miRNA		YES	YES
MIMAT0017046	mmu-miR-101b-5p	0.469305	-0.737322	1	0.350103	-0.660898	1	1.0267	-0.0264755	1	0.445841	0.0236051	1	miRNA*		YES	YES
MIMAT0019349	mmu-miR-101c	41.6339	-0.405473	0.571881	8.73506	0.15596	0.839005	28.018	-0.470794	1	5.19538	-0.118985	0.967932	single miRNA
MIMAT0017024	mmu-miR-103-1-5p	0.989336	-1.42611	1	0	0	1	1.13222	-0.0405504	1	0.429655	-0.0944472	1	miRNA*		YES	YES
MIMAT0017025	mmu-miR-103-2-5p	20.5476	-0.84601	0.119744	0.820462	-0.777861	1	23.2097	-0.281484	1	3.62757	-0.0495196	0.992292	miRNA*		YES	YES
MIMAT0000546	mmu-miR-103-3p	20819.8	-2.04208	4.45455e-28	1822.97	-2.6015	1.74398e-94	80423.2	0.115108	0.834357	8336.08	-0.266218	0.682432	miRNA		YES	YES
MIMAT0000546_1	mmu-miR-103-3p	21156.1	-2.03997	2.54547e-28	1837.75	-2.59732	2.04781e-93	81593.1	0.114556	0.834357	8392.46	-0.263207	0.688263	miRNA
MIMAT0004856	mmu-miR-105-5p	0	0	1	0	0	1	0	0	1	0	0	1	miRNA			YES
MIMAT0017009	mmu-miR-106a-3p	1.75085	-0.237627	0.854321	0.920313	-0.712465	1	0.55394	-0.0459591	1	0	0	1	miRNA*		YES	YES
MIMAT0000385	mmu-miR-106a-5p	98.4189	-1.32447	7.85167e-05	530.355	-3.48111	1.96761e-75	148.803	-0.375881	0.353546	21.1706	-0.630095	0.399928	miRNA		YES	YES
MIMAT0004582	mmu-miR-106b-3p	2589.83	0.609258	0.135726	3346.41	-1.04021	5.38299e-11	3399.25	0.245163	0.509893	932.031	-1.03565	0.0237433	miRNA*		YES	YES
MIMAT0000386	mmu-miR-106b-5p	21875.8	-1.08904	0.0100638	642.643	-2.54891	2.81064e-49	33654	-0.313882	0.378562	695.316	-0.432632	0.54882	miRNA		YES	YES
MIMAT0000647	mmu-miR-107-3p	2033.01	-1.17579	1.79379e-06	336.922	-2.89306	9.19869e-58	4439.23	0.020751	0.977684	1560.17	0.0428176	0.975557	miRNA		YES	YES
MIMAT0017048	mmu-miR-107-5p	3.66028	-1.44434	0.0887607	0	0	1	8.68008	0.0776161	1	3.26071	0.586587	0.693866	miRNA*		YES	YES
MIMAT0004659	mmu-miR-10a-3p	2959.57	1.50657	4.38466e-17	0.95761	1.65024	0.212136	1460.26	-0.162008	0.815135	286.763	0.669687	0.119231	miRNA*		YES	YES
MIMAT0000648	mmu-miR-10a-5p	144926	0.231146	0.668433	55.2136	1.18741	0.0008268	140019	-0.302517	0.525555	212778	0.108005	0.886526	miRNA		YES	YES
MIMAT0004538	mmu-miR-10b-3p	2728.93	1.57928	6.04631e-20	60.2195	3.38231	3.79391e-20	1552.19	0.0698764	0.977684	133.772	0.0837233	0.934782	miRNA*			YES
MIMAT0000208	mmu-miR-10b-5p	172072	0.0266341	0.965791	6444.06	2.83509	5.26328e-47	202481	-0.0266438	0.977684	799499	-0.0357337	0.991078	miRNA			YES
MIMAT0005837	mmu-miR-1187	0	0	1	0	0	1	0	0	1	0	0	1	single miRNA
MIMAT0017328	mmu-miR-1188-3p	0.21601	0.237286	1	0	0	1	1.37752	-0.0115446	1	0	0	1	miRNA*
MIMAT0005843	mmu-miR-1188-5p	10.1012	-2.84022	5.05319e-05	3.10023	-1.88795	0.0884363	40.6554	0.29557	0.665785	3.90737	-2.41959	0.00360318	miRNA
MIMAT0005847	mmu-miR-1190	0.764874	-1.22094	1	0	0	1	0	0	1	0	0	1	single miRNA
MIMAT0005849	mmu-miR-1191a	46.3056	-0.748429	0.0405854	17.2835	-0.24718	0.671672	62.5701	0.0201626	0.979151	2.70154	-0.111475	0.975557	single miRNA
MIMAT0029867	mmu-miR-1191b-3p	0.394349	0.418004	1	0.30527	-0.146166	1	0	0	1	0	0	1	miRNA*
MIMAT0029866	mmu-miR-1191b-5p	1.3888	-1.14778	0.297949	0.907873	0.956401	1	4.89295	0.108375	1	4.88405	-1.16736	0.237013	miRNA
MIMAT0005850	mmu-miR-1192	0	0	1	0	0	1	0.179462	0.0326952	1	0	0	1	single miRNA
MIMAT0005851	mmu-miR-1193-3p	2136.98	-0.618944	0.0765911	274.305	0.00943258	0.96727	3960.39	-0.0421354	0.977684	342.476	-0.87966	0.060336	unclear		YES	YES
MIMAT0017329	mmu-miR-1193-5p	105.986	-0.580888	0.13456	20.2485	0.144248	0.785751	183.5	0.490571	0.174501	32.5203	-0.669725	0.336153	unclear		YES	YES
MIMAT0005856	mmu-miR-1195	0.122922	0	1	0.898634	0.953872	1	0	0	1	0	0	1	single miRNA
MIMAT0005858	mmu-miR-1197-3p	203.153	-4.40996	1.34166e-22	81.3173	-3.06446	8.69485e-27	385.374	-0.57862	0.0931774	119.155	-0.00587784	0.996268	miRNA		YES	YES
MIMAT0017331	mmu-miR-1197-5p	1.72923	-2.0125	0.0505652	0.804793	-1.40927	1	1.32463	-0.208545	1	0	0	1	miRNA*		YES	YES
MIMAT0017332	mmu-miR-1198-3p	23.1032	0.069426	0.922818	2.11728	0.447079	0.739081	21.1162	0.0755767	1	1.83153	-0.260474	1	unclear		YES	YES
MIMAT0005859	mmu-miR-1198-5p	225.406	0.241239	0.639378	113.356	-0.36119	0.236533	798.627	0.0658903	0.977684	121.054	-0.25648	0.697276	unclear		YES	YES
MIMAT0017333	mmu-miR-1199-3p	0.416899	0.610755	1	44.4434	1.80523	1.69088e-07	0.1902	-0.031768	1	0	0	1	miRNA*		YES
MIMAT0005860	mmu-miR-1199-5p	0.413395	-0.327145	1	23.995	-2.14448	1.09886e-06	0.514668	0.106864	1	0.945868	-0.746402	1	miRNA		YES
MIMAT0049823	mmu-miR-12178-3p	0	0	1	0	0	1	0	0	1	0.570288	0.496522	1	unclear
MIMAT0049822	mmu-miR-12178-5p	0	0	1	0	0	1	0	0	1	0	0	1	unclear
MIMAT0049824	mmu-miR-12179-5p	0	0	1	0	0	1	0	0	1	0	0	1	single miRNA
MIMAT0049825	mmu-miR-12180-3p	13.4063	1.09037	0.119129	3.55872	3.46242	0.00181396	0	0	1	0	0	1	single miRNA
MIMAT0049827	mmu-miR-12181-3p	0	0	1	0	0	1	0	0	1	0	0	1	unclear
MIMAT0049826	mmu-miR-12181-5p	0	0	1	0	0	1	0	0	1	0	0	1	unclear
MIMAT0049829	mmu-miR-12182-3p	1.43639	0.767883	0.563914	3.59624	-1.93997	0.0709282	2.20659	-0.101579	1	1.00738	0.233196	1	miRNA
MIMAT0049828	mmu-miR-12182-5p	0	0	1	0	0	1	0	0	1	0	0	1	miRNA*
MIMAT0049830	mmu-miR-12183-5p	0	0	1	0	0	1	0	0	1	0	0	1	single miRNA
MIMAT0049834	mmu-miR-12184-3p	1.83777	0.681143	0.525049	0.932108	-1.82495	1	1.4436	0.106198	1	0.725636	0.081432	1	unclear
MIMAT0049833	mmu-miR-12184-5p	1.45182	-1.43889	0.168482	0.572892	-1.05475	1	1.57074	-0.0899642	1	0.149859	-0.0845561	1	unclear
MIMAT0049838	mmu-miR-12185-3p	1.16924	-0.285812	0.820591	1.52461	-0.804653	0.544707	5.05498	0.0751844	1	2.63766	-0.48285	0.761195	miRNA
MIMAT0049837	mmu-miR-12185-5p	0	0	1	0	0	1	0.133296	-0.0102803	1	0	0	1	miRNA*
MIMAT0049840	mmu-miR-12186-3p	0.290185	-0.330123	1	0	0	1	0	0	1	0	0	1	miRNA
MIMAT0049840_1	mmu-miR-12186-3p	0.290185	-0.330123	1	0	0	1	0	0	1	0	0	1	miRNA
MIMAT0049839	mmu-miR-12186-5p	0	0	1	0	0	1	0	0	1	0	0	1	miRNA*
MIMAT0049839_1	mmu-miR-12186-5p	0	0	1	0	0	1	0	0	1	0	0	1	miRNA*
MIMAT0049842	mmu-miR-12187-3p	0.781132	0.102053	1	0.402396	-0.697222	1	0.621265	-0.0534371	1	0.302583	0.097932	1	unclear
MIMAT0049841	mmu-miR-12187-5p	0	0	1	0.511486	-0.775015	1	0.620427	0.0533899	1	0	0	1	unclear
MIMAT0049845	mmu-miR-12188-3p	0	0	1	0	0	1	0	0	1	0	0	1	unclear
MIMAT0049844	mmu-miR-12188-5p	0	0	1	0	0	1	0	0	1	0	0	1	unclear
MIMAT0049848	mmu-miR-12189-3p	6.60994	0.0756426	0.935204	0.0733687	0.106549	1	11.7207	0.260557	1	1.24296	-0.260681	1	single miRNA
MIMAT0049849	mmu-miR-12190-3p	0	0	1	0	0	1	0	0	1	0	0	1	single miRNA
MIMAT0049851	mmu-miR-12191-3p	6.53796	-0.00391293	0.991165	0.396198	0.688962	1	9.11709	0.588775	1	16.7089	-0.16039	0.932843	miRNA
MIMAT0049850	mmu-miR-12191-5p	0	0	1	0	0	1	0	0	1	0	0	1	miRNA*
MIMAT0049854	mmu-miR-12192-5p	0.848033	0.821304	1	0	0	1	0.348075	-0.0664316	1	0	0	1	single miRNA
MIMAT0049856	mmu-miR-12193-3p	0.139356	-0.087324	1	0.350103	-0.660898	1	0.356798	0.037042	1	0.719749	0.284598	1	miRNA*
MIMAT0049855	mmu-miR-12193-5p	0.731704	-0.186419	1	0.346587	-0.0623357	1	1.75849	0.144855	1	0.36552	-0.240522	1	miRNA
MIMAT0049858	mmu-miR-12194-3p	8.8257	-0.50674	0.506398	0.655373	-1.00778	1	16.5053	-0.0490159	1	4.71698	-1.28996	0.18426	single miRNA
MIMAT0049860	mmu-miR-12195-3p	0.483608	-0.348182	1	0	0	1	0.367536	-0.0310015	1	0.587782	-0.452516	1	miRNA
MIMAT0049859	mmu-miR-12195-5p	0.0614611	0	1	0	0	1	0	0	1	0	0	1	miRNA*
MIMAT0049863	mmu-miR-12196-3p	0.0499889	0	1	0	0	1	0	0	1	0	0	1	unclear
MIMAT0049862	mmu-miR-12196-5p	0.145255	0.142885	1	0	0	1	0.177336	0	1	0.149859	-0.0845561	1	unclear
MIMAT0049864	mmu-miR-12197-3p	0	0	1	0	0	1	0	0	1	0	0	1	single miRNA
MIMAT0049865	mmu-miR-12198-3p	0	0	1	0	0	1	0	0	1	0	0	1	single miRNA
MIMAT0049866	mmu-miR-12199-3p	0.161439	0	1	1.13114	-1.2856	0.35958	2.57284	0.139588	1	0.730207	-0.57053	1	single miRNA
MIMAT0049868	mmu-miR-12200-3p	0.0614611	0	1	0	0	1	0.119679	-0.0102803	1	0	0	1	miRNA*
MIMAT0049867	mmu-miR-12200-5p	0	0	1	0	0	1	0.399889	-0.0581654	1	0.0649682	0.0712166	1	miRNA
MIMAT0049870	mmu-miR-12201-3p	0.351898	-0.0383626	1	0	0	1	0.797842	0.00908331	1	0.667269	-0.0222715	1	miRNA*
MIMAT0049869	mmu-miR-12201-5p	1.5827	-1.44724	0.141056	0	0	1	2.60592	0.191356	1	0	0	1	miRNA
MIMAT0049872	mmu-miR-12202-3p	2.24803	-0.421386	0.729765	0.893831	-0.563244	1	3.18059	0.0361211	1	0.735804	0.46434	1	miRNA
MIMAT0049871	mmu-miR-12202-5p	0	0	1	0	0	1	0.1902	-0.031768	1	0.222262	-0.0845561	1	miRNA*
MIMAT0049874	mmu-miR-12203-3p	0.386244	-0.596156	1	0	0	1	0	0	1	0	0	1	miRNA
MIMAT0049873	mmu-miR-12203-5p	0.0893673	-0.0711793	1	0	0	1	0	0	1	0	0	1	miRNA*
MIMAT0049875	mmu-miR-12204-5p	0	0	1	0	0	1	0	0	1	0	0	1	single miRNA
MIMAT0049879	mmu-miR-12205-3p	1.10198	0.335584	1	0	0	1	1.779	-0.15043	1	0	0	1	unclear		YES
MIMAT0049878	mmu-miR-12205-5p	0.506012	0.180454	1	0	0	1	0.228396	-0.031768	1	0	0	1	unclear		YES
MIMAT0049880	mmu-miR-12206-5p	1.79018	-0.443304	0.726396	0	0	1	0.310633	-0.0104987	1	0.0649682	0.0712166	1	single miRNA
MIMAT0017005	mmu-miR-122-3p	1278.79	0.0297009	0.971733	0	0	1	1256.24	-0.376596	0.453332	82.62	1.06555	0.108247	miRNA*		YES	YES
MIMAT0017231	mmu-miR-1224-3p	2.00449	0.339183	0.797023	0	0	1	2.26743	0.0492001	1	2.02226	0.390716	1	miRNA*
MIMAT0005460	mmu-miR-1224-5p	21.1923	1.28398	0.00934543	1.32141	0.833466	0.549094	44.2733	0.135055	0.916436	39.835	-0.151023	0.894594	miRNA
MIMAT0000246	mmu-miR-122-5p	32338.1	0.200862	0.816802	7.56141	-0.0546878	0.952496	67964.7	-0.287873	0.567308	1390.7	-0.563242	0.134947	miRNA		YES	YES
MIMAT0049853	mmu-miR-122b-3p	0	0	1	0	0	1	0	0	1	0	0	1	miRNA*
MIMAT0049852	mmu-miR-122b-5p	0.333214	-0.444764	1	0	0	1	0.0950999	-0.0102803	1	0.214827	-0.0215638	1	miRNA
MIMAT0022358	mmu-miR-1231-3p	1.6576	1.5146	0.144074	1.2951	2.09086	0.103961	1.73628	0.0134197	1	0.194904	0.164311	1	unclear
MIMAT0022357	mmu-miR-1231-5p	6.97267	3.2046	0.000837079	3.02468	1.88203	0.106553	2.76995	0.426645	1	1.10233	-0.868195	1	unclear
MIMAT0000134	mmu-miR-124-3p	8206.72	0.427015	0.310429	51.2132	1.62819	1.81681e-07	10244.1	-0.641391	0.0253315	663.952	1.04871	0.00227911	miRNA		YES	YES
MIMAT0000134_1	mmu-miR-124-3p	8207.51	0.426973	0.310429	51.2132	1.62819	1.81681e-07	10245.1	-0.641264	0.0253315	664.239	1.04754	0.00227911	miRNA
MIMAT0000134_2	mmu-miR-124-3p	8207.99	0.427064	0.310429	51.2132	1.62819	1.81681e-07	10245.6	-0.641373	0.0253315	664.239	1.04754	0.00227911	miRNA
MIMAT0004527	mmu-miR-124-5p	411.166	1.29646	2.43361e-05	26.8942	1.32799	0.00130488	467.073	-0.577689	0.0931774	37.2356	0.85619	0.120771	miRNA*		YES	YES
MIMAT0004527_1	mmu-miR-124-5p	411.099	1.2965	2.41825e-05	26.8942	1.32799	0.00130488	467.516	-0.575807	0.0931774	37.1057	0.848551	0.12514	miRNA*
MIMAT0004527_2	mmu-miR-124-5p	411.166	1.29646	2.43361e-05	26.8942	1.32799	0.00130488	467.227	-0.576222	0.0931774	37.2356	0.85619	0.120771	miRNA*
MIMAT0014801	mmu-miR-1247-3p	13.6203	0.269212	0.71417	40.8592	-0.862636	0.0165685	9.6476	0.348286	1	58.9429	-0.229287	0.824505	miRNA*		YES	YES
MIMAT0014800	mmu-miR-1247-5p	19.698	0.427114	0.605803	2.5819	-0.314314	0.794454	131.936	0.0793544	0.977684	73.2217	1.08291	0.0674827	miRNA		YES	YES
MIMAT0010560	mmu-miR-1249-3p	63.8396	0.59431	0.309976	13.8847	-0.13112	0.836968	123.386	0.122511	0.931025	242.155	0.170245	0.824505	miRNA		YES	YES
MIMAT0014804	mmu-miR-1249-5p	2.60991	-0.0410002	0.983909	1.78652	1.2519	0.33444	3.76258	-0.0878253	1	0.0649682	0.0712166	1	miRNA*		YES	YES
MIMAT0049857	mmu-miR-124b-3p	2.57864	-0.470683	0.668361	0.832425	-0.511598	1	4.34165	0.103126	1	1.65392	-0.139551	1	single miRNA
MIMAT0014825	mmu-miR-1251-3p	3.05578	0.239465	0.837579	0	0	1	6.14833	0.116396	1	0.143258	-0.0845561	1	miRNA*			YES
MIMAT0014824	mmu-miR-1251-5p	120.817	-1.63063	0.00226674	0	0	1	127.293	-0.0803132	0.977684	54.7582	0.0601637	0.977678	miRNA			YES
MIMAT0029905	mmu-miR-1258-3p	2.88596	0.0853673	0.948634	0	0	1	0.311488	0.0541829	1	0	0	1	unclear
MIMAT0029904	mmu-miR-1258-5p	0.614041	-0.876947	1	0.146737	0.240645	1	0.154051	0.0326952	1	0	0	1	unclear
MIMAT0004528	mmu-miR-125a-3p	537.142	0.249901	0.523705	47.9313	1.60645	2.34096e-05	625.065	0.209819	0.690783	180.78	0.2617	0.71132	unclear		YES	YES
MIMAT0000135	mmu-miR-125a-5p	19928	1.11339	0.0611801	973.069	1.08831	1.1247e-09	74830.1	-0.396359	0.241803	17119.6	0.517452	0.286785	unclear		YES	YES
MIMAT0004669	mmu-miR-125b-1-3p	2973.15	0.351793	0.237668	68.6357	-0.714458	0.023226	3127.11	0.251619	0.477527	3548.22	0.162038	0.824505	unclear		YES	YES
MIMAT0004529	mmu-miR-125b-2-3p	3622.96	0.957158	0.0028241	0	0	1	1749.32	0.0191573	0.977684	4545.51	0.906536	0.0380176	unclear		YES	YES
MIMAT0000136	mmu-miR-125b-5p	64596.6	0.957457	0.056578	118.134	0.0754149	0.778795	222426	-0.265595	0.482751	6062.8	0.583223	0.251568	unclear		YES	YES
MIMAT0000136_1	mmu-miR-125b-5p	66179.2	0.967295	0.0529744	122.221	0.0541881	0.839005	225936	-0.268316	0.477527	6232.77	0.570096	0.261786	unclear
MIMAT0014803	mmu-miR-1264-3p	166.523	0.899038	0.0597836	0	0	1	54.0716	-0.615987	0.191013	16.2106	0.25101	0.852432	unclear		YES	YES
MIMAT0014802	mmu-miR-1264-5p	69.1517	0.213657	0.729765	0	0	1	26.6899	-0.327282	1	0.965586	0.610109	1	unclear		YES	YES
MIMAT0000138	mmu-miR-126a-3p	130560	-1.45223	0.00178945	785.285	-1.49631	1.31029e-26	75582.2	-0.131057	0.834357	4894.5	-0.129836	0.878058	unclear		YES	YES
MIMAT0000137	mmu-miR-126a-5p	25333.3	1.09279	0.0014031	93.7415	0.702182	0.0297842	14122.3	-0.484426	0.097302	116748	1.13263	0.0276318	unclear		YES	YES
MIMAT0029895	mmu-miR-126b-3p	1.63002	-1.82363	0.0616347	0.575806	0.458299	1	2.8443	-0.185001	1	0.0649682	0.0712166	1	unclear
MIMAT0029894	mmu-miR-126b-5p	1.53629	-1.23496	0.236694	0.243864	-0.131073	1	0.914051	0.1399	1	0.0649682	0.0712166	1	unclear
MIMAT0048642	mmu-miR-1271-3p	0	0	1	0	0	1	0	0	1	0	0	1	unclear			YES
MIMAT0048641	mmu-miR-1271-5p	0	0	1	0	0	1	0	0	1	0.149859	-0.0845561	1	unclear			YES
MIMAT0000139	mmu-miR-127-3p	35133.1	-0.761653	0.0448651	16539	-0.239976	0.253409	55206.4	-0.177399	0.748215	207515	-1.17378	0.00592442	miRNA		YES	YES
MIMAT0004530	mmu-miR-127-5p	8399.61	-0.965338	0.00523918	322.55	0.124536	0.498791	11149.7	-0.385246	0.345657	2160.54	0.874793	0.110002	miRNA*		YES	YES
MIMAT0016982	mmu-miR-128-1-5p	27.0664	-0.656441	0.138035	11.84	0.0337448	0.96727	48.7967	0.358474	0.525555	154.015	0.0714324	0.975557	miRNA*		YES	YES
MIMAT0017069	mmu-miR-128-2-5p	33.2335	-1.20426	0.00233887	0	0	1	54.7344	0.407804	0.459162	17.5092	-0.613708	0.494818	miRNA*		YES	YES
MIMAT0000140	mmu-miR-128-3p	10406.1	-0.391232	0.337632	841.433	-1.80312	9.61985e-20	26175.2	-0.262338	0.477527	2029.93	0.401722	0.569614	miRNA		YES	YES
MIMAT0000140_1	mmu-miR-128-3p	6691.08	-0.643565	0.0798862	702.868	-1.84317	3.76123e-22	17928.6	-0.247428	0.492476	2250.39	-0.0985779	0.903407	miRNA
MIMAT0031397	mmu-miR-1291	2.38945	0.77287	0.531549	8.90977	0.290019	0.729114	3.80787	0.410017	1	0.53541	0.498066	1	single miRNA
MIMAT0016994	mmu-miR-129-1-3p	24.1009	0.587932	0.307998	2.98143	-0.682118	0.552123	26.7429	-0.340847	1	6.38795	-0.424932	0.78413	unclear		YES	YES
MIMAT0000544	mmu-miR-129-2-3p	42.2383	0.258292	0.698012	3.62731	-1.53849	0.131608	82.9337	-0.525333	0.269198	39.1196	-0.1481	0.903407	unclear		YES	YES
MIMAT0000209	mmu-miR-129-5p	286.87	0.42225	0.0626816	65.4309	-0.885218	0.00341592	354.331	0.157386	0.788844	98.4939	-0.184646	0.843355	unclear		YES	YES
MIMAT0000209_1	mmu-miR-129-5p	287.113	0.421172	0.0626816	65.4309	-0.885218	0.00341592	354.426	0.156517	0.789315	98.5588	-0.182719	0.843791	unclear
MIMAT0014810	mmu-miR-1298-3p	188.33	1.54578	6.0872e-06	0	0	1	74.3271	-0.327366	0.632935	80.2429	0.983231	0.0291089	miRNA*		YES	YES
MIMAT0014809	mmu-miR-1298-5p	4050.26	0.911099	0.00215242	0.0733687	0.106549	1	6058.81	-0.292056	0.712481	2163.09	0.340398	0.647164	miRNA		YES	YES
MIMAT0029863	mmu-miR-129b-3p	0.198937	-0.103042	1	0	0	1	0.510849	0.085759	1	0	0	1	miRNA*
MIMAT0029862	mmu-miR-129b-5p	0.198557	0.142885	1	0	0	1	2.74869	0.0190274	1	0.299719	-0.171495	1	miRNA
MIMAT0009411	mmu-miR-1306-3p	44.8012	0.666184	0.0996759	21.7548	-0.917552	0.0573551	127.443	-0.153936	0.834357	5.23473	-0.465193	0.761195	unclear		YES	YES
MIMAT0019136	mmu-miR-1306-5p	25.5635	-0.157277	0.854321	7.91846	-0.727639	0.340908	75.915	-0.396645	0.477527	21.1387	0.576211	0.469028	unclear		YES	YES
MIMAT0000141	mmu-miR-130a-3p	5650.44	-0.433648	0.117805	196.526	0.0627989	0.767397	4928.55	-0.264686	0.482751	14850.5	0.147701	0.824505	miRNA		YES	YES
MIMAT0016983	mmu-miR-130a-5p	102.386	-0.364823	0.186841	23.2794	-0.780075	0.0987655	87.4432	-0.210043	0.772336	9.4953	0.92085	0.356515	miRNA*		YES	YES
MIMAT0000387	mmu-miR-130b-3p	4778.27	0.339426	0.180344	111.769	0.704506	0.00168878	4182.58	0.129567	0.815135	6654.29	0.0747124	0.934782	miRNA		YES	YES
MIMAT0004583	mmu-miR-130b-5p	5458.86	1.70218	8.59786e-06	584.97	0.455442	0.0177551	5178.35	0.0399379	0.977684	758.155	1.0676	0.015478	miRNA*		YES	YES
MIMAT0025132	mmu-miR-130c	0	0	1	0	0	1	0	0	1	0	0	1	single miRNA
MIMAT0000144	mmu-miR-132-3p	773.256	-0.519675	0.159422	11.6866	0.650666	0.341421	1502.54	0.263477	0.477527	465.84	0.283468	0.681568	miRNA		YES	YES
MIMAT0016984	mmu-miR-132-5p	142.377	0.241974	0.525049	6.46113	0.106801	0.909179	137.562	-0.34524	0.477527	19.6392	0.217206	0.86063	miRNA*		YES	YES
MIMAT0000145	mmu-miR-133a-3p	3888.06	0.323496	0.390384	0	0	1	6186.41	-0.416055	0.282976	5730.76	0.66732	0.145748	miRNA		YES	YES
MIMAT0000145_1	mmu-miR-133a-3p	3888.05	0.32331	0.390384	0	0	1	6186.37	-0.416047	0.282976	5730.76	0.66732	0.145748	miRNA
MIMAT0003473	mmu-miR-133a-5p	1960.01	0.325295	0.58308	0	0	1	2097.2	-0.660237	0.0139665	49.2208	0.596634	0.422579	miRNA*		YES	YES
MIMAT0003473_1	mmu-miR-133a-5p	1948.95	0.333862	0.576452	0	0	1	2084.06	-0.661017	0.0139665	48.6604	0.612696	0.406548	miRNA*
MIMAT0000769	mmu-miR-133b-3p	1303.89	-2.544	5.08846e-10	0	0	1	1406.38	-0.371602	0.361261	315.355	0.276053	0.824505	miRNA		YES	YES
MIMAT0017083	mmu-miR-133b-5p	9.97453	-2.1905	0.000846565	0	0	1	35.2806	0.00332179	0.99666	31.4888	-0.593182	0.398361	miRNA*		YES	YES
MIMAT0025078	mmu-miR-133c	0	0	1	0	0	1	0.249151	0.0112074	1	1.35501	0.795816	1	single miRNA
MIMAT0016985	mmu-miR-134-3p	70.6023	0.724953	0.0108546	18.427	1.98014	0.000148854	66.999	-0.24695	0.742224	45.2272	-0.071124	0.967932	miRNA*		YES	YES
MIMAT0000146	mmu-miR-134-5p	16718.5	-0.158088	0.581802	8040.58	1.59768	1.15144e-36	27733.9	0.0967307	0.854656	3158.07	0.369686	0.401111	miRNA		YES	YES
MIMAT0004531	mmu-miR-135a-1-3p	286.08	1.28501	6.78866e-05	0	0	1	626.779	0.374346	0.388296	896.604	0.194322	0.851518	miRNA*		YES	YES
MIMAT0017064	mmu-miR-135a-2-3p	2026.23	2.90896	8.02592e-24	0	0	1	1242.27	0.0478138	0.977684	260.041	1.16419	0.00121781	miRNA*		YES	YES
MIMAT0000147	mmu-miR-135a-5p	9726.87	0.368192	0.476055	0.293475	0.414393	1	12304.8	0.191999	0.754353	298.123	0.930994	0.119231	miRNA		YES	YES
MIMAT0000147_1	mmu-miR-135a-5p	9766.63	0.368497	0.476055	0.293475	0.414393	1	12364.7	0.191357	0.754353	298.75	0.935173	0.117858	miRNA
MIMAT0017044	mmu-miR-135b-3p	157.819	0.8978	0.0626816	336.578	2.00979	1.46631e-26	166.674	0.232654	0.666762	132.253	-0.70713	0.146019	miRNA*		YES	YES
MIMAT0000612	mmu-miR-135b-5p	13866.8	-0.503804	0.428328	1320.19	1.36202	8.56766e-35	14489.1	0.0421548	0.977684	184.218	0.363443	0.613784	miRNA		YES	YES
MIMAT0004532	mmu-miR-136-3p	23240.1	0.0903939	0.86772	1168.63	2.5382	6.8139e-52	11011.4	-0.317188	0.482751	8528.37	-0.106288	0.876062	miRNA*		YES	YES
MIMAT0000148	mmu-miR-136-5p	2801.54	-0.683945	0.295602	516.964	2.12635	7.82653e-39	899.048	-0.0471638	0.977684	1239.96	0.116564	0.874654	miRNA		YES	YES
MIMAT0000149	mmu-miR-137-3p	2410.48	0.48468	0.168316	0.0733687	0.106549	1	2573.78	-0.291538	0.467508	132.535	1.07453	0.0366352	miRNA		YES	YES
MIMAT0016986	mmu-miR-137-5p	22.6811	-0.649406	0.17414	0	0	1	53.5545	0.376113	0.484277	6.2583	0.385206	0.8152	miRNA*		YES	YES
MIMAT0004668	mmu-miR-138-1-3p	19.9601	1.34624	0.0131447	0	0	1	14.2043	-0.127663	1	23.4253	0.435882	0.630348	miRNA*		YES	YES
MIMAT0016987	mmu-miR-138-2-3p	42.7961	1.22001	0.00263493	1.94696	1.40069	0.270359	39.3436	0.511354	0.34115	3.84128	0.656918	0.630332	miRNA*			YES
MIMAT0000150	mmu-miR-138-5p	264.058	0.503656	0.286272	7.05711	0.906719	0.263268	256.295	-0.257249	0.690783	1270.24	0.613762	0.156964	miRNA		YES	YES
MIMAT0000150_1	mmu-miR-138-5p	728.265	0.773894	0.136721	11.911	0.663686	0.311104	517.154	-0.354247	0.430671	1297.45	0.628365	0.148501	miRNA
MIMAT0004662	mmu-miR-139-3p	72.5337	2.12485	0.000308354	1.79592	-0.848256	0.519347	64.7949	0.108299	0.945929	13.6159	0.725241	0.385935	unclear		YES	YES
MIMAT0000656	mmu-miR-139-5p	1250.75	-0.714113	0.0576707	20.5568	-2.2707	4.97754e-06	2686.69	0.120278	0.835196	150.24	0.341239	0.630348	unclear		YES	YES
MIMAT0000152	mmu-miR-140-3p	115477	0.310763	0.264639	6256.93	0.354356	0.0155186	114567	-0.665582	0.00437874	69847.3	-0.122932	0.877808	miRNA*		YES	YES
MIMAT0000151	mmu-miR-140-5p	22874.5	-0.403827	0.387758	703.443	0.0383738	0.810143	6899.41	-0.750507	0.00484334	2209.37	0.230384	0.682432	miRNA		YES	YES
MIMAT0000153	mmu-miR-141-3p	2200.83	-0.66718	0.286041	27.9179	0.801664	0.0474683	708.452	0.195148	0.786007	1165.23	0.321738	0.634788	miRNA			YES
MIMAT0004533	mmu-miR-141-5p	112.395	0.391165	0.51568	21.1387	1.15981	0.0341628	43.9591	0.541635	0.296386	195.877	1.01838	0.0621088	miRNA*			YES
MIMAT0000155	mmu-miR-142a-3p	2701.87	-1.89918	3.35872e-06	869.039	-2.05087	8.02966e-27	2544.17	-0.0622691	0.977684	1450.88	0.202372	0.824505	unclear			YES
MIMAT0000154	mmu-miR-142a-5p	8670.76	-0.360595	0.317637	712.475	-0.175924	0.300289	4858.75	0.049821	0.977684	5089.8	-0.190976	0.796351	unclear			YES
MIMAT0031402	mmu-miR-142b	0	0	1	0	0	1	0	0	1	0	0	1	single miRNA
MIMAT0000247	mmu-miR-143-3p	625554	-0.492105	0.43101	6209.36	0.0370754	0.767397	404658	0.100147	0.931025	200379	-0.370857	0.610156	miRNA		YES	YES
MIMAT0017006	mmu-miR-143-5p	257.449	-0.0565334	0.951615	27.4651	-0.940798	0.0318661	281.009	-0.0560503	0.977684	15.1031	-1.40944	0.0435778	miRNA*		YES	YES
MIMAT0000156	mmu-miR-144-3p	5352.72	-3.57879	1.61864e-21	0	0	1	3326.04	0.157924	0.835196	1393	0.0361849	0.986628	miRNA		YES	YES
MIMAT0016988	mmu-miR-144-5p	12343.1	-3.87298	2.03047e-27	0	0	1	10531.3	0.163455	0.834357	1853.36	-0.194248	0.780643	miRNA*		YES	YES
MIMAT0004534	mmu-miR-145a-3p	7055.69	2.11653	1.14394e-17	226.285	3.2405	2.7442e-48	4018.88	-0.0183228	0.977684	900.295	1.96374	9.65858e-08	unclear		YES	YES
MIMAT0000157	mmu-miR-145a-5p	6140.25	-0.0120836	0.972266	189.425	0.729087	0.000288683	5741.76	-0.241729	0.477527	527.045	0.438167	0.501239	unclear		YES	YES
MIMAT0025105	mmu-miR-145b	0.0556489	0	1	0	0	1	0	0	1	0	0	1	single miRNA
MIMAT0016989	mmu-miR-146a-3p	2.07411	-0.195802	0.881301	0	0	1	1.87422	0.0487925	1	0.149859	-0.0845561	1	miRNA*		YES	YES
MIMAT0000158	mmu-miR-146a-5p	2385.04	-0.882658	0.13896	281.91	-0.366909	0.101099	2700.81	0.924079	0.000644296	968.039	-0.538097	0.381123	miRNA		YES	YES
MIMAT0004826	mmu-miR-146b-3p	8.99007	1.16695	0.0914965	8.422	2.15008	0.00481399	9.7757	0.138973	1	0.82813	0.163413	1	miRNA*		YES	YES
MIMAT0003475	mmu-miR-146b-5p	1134.49	-0.690358	0.0180153	380.177	0.0647856	0.744061	1578.38	0.122044	0.834357	1081.06	-0.502368	0.473256	miRNA		YES	YES
MIMAT0004857	mmu-miR-147-3p	3.13554	-2.53773	0.00415612	82.0913	-7.17059	1.09556e-15	1.55125	-0.107301	1	1.78108	-0.00127656	1	miRNA		YES	YES
MIMAT0017269	mmu-miR-147-5p	1.01019	-0.69744	1	31.2285	-5.34356	1.91908e-12	5.87162	0.0897468	1	0	0	1	miRNA*		YES	YES
MIMAT0000516	mmu-miR-148a-3p	169479	-1.15162	1.42127e-06	47913.7	0.0244375	0.897435	112356	0.0885007	0.931025	221673	0.0633839	0.978703	miRNA		YES	YES
MIMAT0004617	mmu-miR-148a-5p	2292.18	-0.259472	0.526852	613.561	0.69385	2.34238e-05	947.822	0.0202472	0.977684	2864.32	-0.138851	0.903407	miRNA*		YES	YES
MIMAT0000580	mmu-miR-148b-3p	31738.9	-0.558275	0.186841	3629.15	-0.754323	6.20596e-13	31470	0.944394	0.00101235	5042.02	-0.687607	0.117646	miRNA		YES	YES
MIMAT0017036	mmu-miR-148b-5p	368.54	-1.56555	0.00562947	70.8318	-0.607658	0.0454104	113.659	-0.0137822	0.981149	144.368	-0.264712	0.761195	miRNA*		YES	YES
MIMAT0016990	mmu-miR-149-3p	7.58651	-0.472154	0.698012	0	0	1	39.686	-0.486148	0.378562	3.21032	-0.371091	0.824505	miRNA*		YES	YES
MIMAT0000159	mmu-miR-149-5p	2145.86	0.953161	0.0120752	57.5658	-0.345365	0.298572	4815.24	-0.361874	0.333662	2496.37	0.622818	0.285125	miRNA		YES	YES
MIMAT0004535	mmu-miR-150-3p	12.2528	0.75302	0.202827	11.6991	0.881623	0.172347	13.6819	0.381123	1	2.02024	0.155897	1	miRNA*		YES	YES
MIMAT0000160	mmu-miR-150-5p	91.5836	-0.742778	0.0893174	175.509	-1.07516	2.96017e-09	235.011	-0.38887	0.376826	101.255	1.02525	0.135318	miRNA		YES	YES
MIMAT0000161	mmu-miR-151-3p	3016.26	0.515124	0.37327	2984.59	-0.459405	0.065569	6511.24	0.586074	0.0623854	28321.1	-0.33888	0.70821	unclear		YES	YES
MIMAT0004536	mmu-miR-151-5p	16402.9	0.445243	0.0927681	87.5176	-0.168332	0.577275	26098.5	0.306043	0.31345	4351.6	0.389133	0.391315	unclear		YES	YES
MIMAT0000162	mmu-miR-152-3p	57933.2	-0.325975	0.0931765	5421.43	-1.47217	4.45713e-17	47555.5	0.054646	0.977684	1650.28	-0.0680846	0.936271	miRNA		YES	YES
MIMAT0016991	mmu-miR-152-5p	573.474	-0.0952862	0.755266	362.583	-2.16559	4.47123e-41	491.544	-0.511406	0.0931774	1254.87	-0.255357	0.735107	miRNA*		YES	YES
MIMAT0000163	mmu-miR-153-3p	3375.62	-0.107264	0.913554	1.17044	-0.94639	0.520629	640.016	-0.104576	0.957608	1443.81	0.656136	0.249795	miRNA			YES
MIMAT0016992	mmu-miR-153-5p	100.065	1.00743	0.0833728	0.754579	-0.1062	1	33.4737	0.387858	0.550369	109.508	0.672364	0.134432	miRNA*			YES
MIMAT0004537	mmu-miR-154-3p	17439.1	-0.779706	0.0189997	340.051	0.746452	0.00327752	19672.5	-0.484539	0.145266	143.341	1.01212	0.103956	miRNA*		YES	YES
MIMAT0000164	mmu-miR-154-5p	690.627	0.0584432	0.913077	90.8659	1.50331	4.7465e-10	592.8	-0.478571	0.125	162.748	0.732718	0.235087	miRNA		YES	YES
MIMAT0016993	mmu-miR-155-3p	3.3702	0.876996	0.376999	0.55473	0.324351	1	2.55166	0.135959	1	0.358085	-0.177607	1	miRNA*		YES	YES
MIMAT0000165	mmu-miR-155-5p	335.548	-1.08	3.19247e-05	14.5506	-0.943845	0.0879762	497.501	0.407898	0.330539	55.7453	-0.438646	0.501239	miRNA		YES	YES
MIMAT0004624	mmu-miR-15a-3p	307.056	4.14335	4.71591e-25	174.275	3.39738	9.26272e-43	26.9287	0.0520634	1	97.5598	3.11469	8.96518e-17	miRNA*		YES	YES
MIMAT0000526	mmu-miR-15a-5p	4575.38	-3.1108	1.15769e-08	38.7669	-3.12135	4.98867e-12	2622.14	0.157476	0.821483	743.628	-0.980003	0.0289252	miRNA		YES	YES
MIMAT0004521	mmu-miR-15b-3p	2656.06	1.30795	1.97265e-06	285.729	1.79256	1.29625e-23	1229.82	-0.00320763	0.993163	97.7832	1.26438	0.0352511	miRNA*		YES	YES
MIMAT0000124	mmu-miR-15b-5p	15831.9	0.629325	0.172257	394.188	0.835122	7.48167e-07	19722.3	-0.061947	0.976681	635.174	0.727151	0.190085	miRNA		YES	YES
MIMAT0004625	mmu-miR-16-1-3p	913.603	0.944618	0.0108444	1150.73	-0.511779	0.000589904	656.182	-0.171078	0.786651	159.01	0.456945	0.497455	miRNA*		YES	YES
MIMAT0017018	mmu-miR-16-2-3p	596.349	1.48322	0.000420451	68.7796	1.57024	5.78449e-07	459.372	-0.220579	0.63169	28.6816	0.641817	0.36495	miRNA*		YES	YES
MIMAT0000527	mmu-miR-16-5p	43626.5	-0.670428	0.120044	1043.67	0.00106679	0.993773	39192.5	-0.0605429	0.977684	21962.7	0.299987	0.587272	miRNA		YES	YES
MIMAT0000527_1	mmu-miR-16-5p	43381.4	-0.670811	0.119129	1041.85	0.00605147	0.972839	39181.2	-0.0598483	0.977684	21951.7	0.3004	0.587272	miRNA
MIMAT0031414	mmu-miR-1668	1.09379	-0.850122	1	1.71987	-0.383014	0.781318	2.9107	0.151753	1	0.782687	-0.24993	1	single miRNA
MIMAT0000650	mmu-miR-17-3p	1212.17	0.479963	0.317876	145.517	0.0358595	0.897435	1757.45	-0.30076	0.380117	516.12	0.548435	0.135318	miRNA*		YES	YES
MIMAT0000649	mmu-miR-17-5p	11589.4	-1.10867	0.000949855	2635.95	-1.90113	2.78742e-38	17679.2	-0.105557	0.854656	2550.18	-0.0474753	0.975557	miRNA		YES	YES
MIMAT0000660	mmu-miR-181a-1-3p	3124.65	1.49267	5.8789e-07	0.652817	-0.204454	1	1684.62	-0.460418	0.105274	4364.37	0.365883	0.478555	miRNA*		YES	YES
MIMAT0005443	mmu-miR-181a-2-3p	953.464	1.69838	0.000172943	3.02806	-0.677021	0.575619	1765.82	-0.0156042	0.979151	5175.18	0.182309	0.824505	miRNA*		YES	YES
MIMAT0000210	mmu-miR-181a-5p	24167	0.44897	0.0798862	4.86165	-2.53836	0.0071277	45214.1	0.202676	0.567308	178345	-0.119782	0.903407	miRNA		YES	YES
MIMAT0000210_1	mmu-miR-181a-5p	24174.1	0.449126	0.0798862	4.86165	-2.53836	0.0071277	45225	0.20259	0.567308	178348	-0.119763	0.903407	miRNA
MIMAT0017067	mmu-miR-181b-1-3p	643.019	0.197153	0.578316	0.179608	-0.300382	1	560.439	-0.0755159	0.977684	250.01	0.375098	0.577524	miRNA*		YES	YES
MIMAT0017084	mmu-miR-181b-2-3p	166.728	0.913172	0.0218514	0.0733687	0.106549	1	153.75	0.288259	0.545224	25.1415	0.574567	0.487741	miRNA*		YES	YES
MIMAT0000673	mmu-miR-181b-5p	7905.44	-1.09298	4.52021e-08	10.1941	-1.16691	0.067618	19118	0.0295608	0.977684	41961.4	-0.392346	0.661468	miRNA		YES	YES
MIMAT0000673_1	mmu-miR-181b-5p	10258.7	-0.964602	9.08589e-07	49.7825	-2.02439	1.61122e-10	23991.1	-0.0361189	0.977684	43662.1	-0.378549	0.668499	miRNA
MIMAT0017068	mmu-miR-181c-3p	1955.96	1.31803	2.99342e-11	1226.28	0.889109	1.25461e-16	2680.27	-0.0230111	0.977684	7214.63	0.291675	0.580185	miRNA*		YES	YES
MIMAT0000674	mmu-miR-181c-5p	6809.63	-0.696207	0.0996759	233.498	-0.718291	6.3521e-05	8240.33	-0.00598313	0.985319	28322.9	0.287579	0.585831	miRNA		YES	YES
MIMAT0017264	mmu-miR-181d-3p	33.3819	1.196	0.0440771	14.0194	0.894351	0.160737	34.8177	0.183884	0.835196	15.3659	0.688616	0.41771	miRNA*		YES	YES
MIMAT0004324	mmu-miR-181d-5p	7277.71	0.0554451	0.916984	5272.26	-0.594656	6.09969e-06	9162.46	0.23723	0.526405	30344.3	-0.0460045	0.986628	miRNA		YES	YES
MIMAT0016995	mmu-miR-182-3p	175.98	1.37647	1.6368e-05	188.647	0.52558	0.00657816	144.586	-0.278175	0.60634	6.06819	0.410024	0.792968	miRNA*		YES	YES
MIMAT0000211	mmu-miR-182-5p	96736.5	-0.0943312	0.901942	96703.8	0.122942	0.392888	36265.9	-0.146353	0.790587	157793	-0.0572178	0.976718	miRNA		YES	YES
MIMAT0004539	mmu-miR-183-3p	517.027	1.0846	0.000588881	223.264	1.05225	6.32326e-09	908.722	-0.0438866	0.977684	151.335	0.798322	0.168857	miRNA*		YES	YES
MIMAT0000212	mmu-miR-183-5p	48139.3	0.0516797	0.922818	45957.4	-0.282686	0.0177551	39349.2	-1.06217	4.80372e-05	92159.2	-0.3187	0.761195	miRNA		YES	YES
MIMAT0009457	mmu-miR-1839-3p	80.5378	-1.45001	0.000240282	13.7871	-1.65875	0.00260294	74.3652	-0.00680921	0.984805	40.9364	-0.0790326	0.960938	unclear		YES
MIMAT0009456	mmu-miR-1839-5p	2987.84	-1.60214	1.53386e-10	581.179	-1.6688	5.68289e-40	6752.26	0.0200513	0.977684	865.507	-0.544583	0.356515	unclear		YES
MIMAT0014806	mmu-miR-1843a-3p	27.3095	1.43297	0.00137415	3.71738	0.560527	0.613388	50.8565	-0.0128582	0.984805	14.6181	0.830178	0.307215	unclear		YES
MIMAT0014805	mmu-miR-1843a-5p	451.615	-0.837404	0.0740275	71.2606	-0.583519	0.0391096	259.633	0.066644	0.977684	304.805	-0.499816	0.501236	unclear		YES
MIMAT0019346	mmu-miR-1843b-3p	13.8234	0.999087	0.164536	5.05823	-1.85252	0.0452892	32.4016	-0.266895	1	48.7637	0.665311	0.226404	unclear		YES
MIMAT0019345	mmu-miR-1843b-5p	421.409	-0.740582	0.180213	45.3811	-0.20677	0.593079	227.2	0.185842	0.790587	284.967	-0.410915	0.641585	unclear		YES
MIMAT0000213	mmu-miR-184-3p	1142.52	1.08528	0.0160277	41.2171	-2.42962	1.45479e-07	1002.65	0.62911	0.261317	772.841	-0.319837	0.692895	miRNA			YES
MIMAT0022690	mmu-miR-184-5p	1.98142	0.434978	0.726093	0	0	1	0.2853	-0.0459191	1	0.898282	0.130861	1	miRNA*			YES
MIMAT0016996	mmu-miR-185-3p	19.9023	2.04479	0.000814143	38.2484	1.06615	0.0089587	23.1394	-0.0990646	1	8.60656	-0.242826	0.874654	miRNA*		YES	YES
MIMAT0000214	mmu-miR-185-5p	1587.63	-0.202062	0.476334	485.063	-0.0850938	0.684527	2434.21	0.217774	0.54538	40.7856	-0.415761	0.571095	miRNA		YES	YES
MIMAT0004540	mmu-miR-186-3p	170.101	1.59245	7.8091e-06	5.82418	3.49097	0.00132961	66.3801	-0.199895	0.812316	16.2105	0.53253	0.560386	miRNA*		YES	YES
MIMAT0000215	mmu-miR-186-5p	13232	-0.00119614	0.999009	1674.05	1.9201	1.76307e-56	12001.2	0.136087	0.812316	13693.3	0.358609	0.381596	miRNA		YES	YES
MIMAT0000216	mmu-miR-187-3p	70.216	-2.02455	2.41101e-09	93.9753	-4.03821	4.03126e-38	107.728	-0.258457	0.632935	54.6755	-1.71947	3.04418e-05	miRNA		YES	YES
MIMAT0016997	mmu-miR-187-5p	4.18434	-0.5026	0.62702	1.98095	-1.51664	0.206825	21.0131	-0.114742	1	2.08247	-0.39931	1	miRNA*		YES	YES
MIMAT0004541	mmu-miR-188-3p	22.5141	0.659456	0.16806	0.350103	-0.660898	1	11.2624	-0.00894062	1	17.5759	0.906124	0.307687	unclear		YES	YES
MIMAT0000217	mmu-miR-188-5p	355.609	-0.708509	0.0931765	14.913	-1.01831	0.0610096	388.528	-0.338149	0.388647	361.243	-0.0818287	0.934782	unclear		YES	YES
MIMAT0007871	mmu-miR-1892	0	0	1	0	0	1	0	0	1	0	0	1	single miRNA
MIMAT0007879	mmu-miR-1893	0.133482	0.15903	1	0	0	1	0.133296	-0.0102803	1	0	0	1	single miRNA
MIMAT0007878	mmu-miR-1894-3p	0	0	1	0	0	1	0	0	1	0	0	1	unclear
MIMAT0007877	mmu-miR-1894-5p	0	0	1	0	0	1	0.155744	0.0326952	1	0.0649682	0.0712166	1	unclear
MIMAT0007867	mmu-miR-1895	0	0	1	0	0	1	0	0	1	0	0	1	single miRNA
MIMAT0007873	mmu-miR-1896	0	0	1	0	0	1	0	0	1	0	0	1	single miRNA
MIMAT0007865	mmu-miR-1897-3p	0	0	1	0	0	1	0	0	1	0	0	1	unclear
MIMAT0007864	mmu-miR-1897-5p	0	0	1	0	0	1	0	0	1	0	0	1	unclear
MIMAT0007875	mmu-miR-1898	0	0	1	0	0	1	0.177336	0	1	0	0	1	single miRNA
MIMAT0007869	mmu-miR-1899	0	0	1	0	0	1	0	0	1	0	0	1	single miRNA
MIMAT0004626	mmu-miR-18a-3p	121.398	1.07414	0.00709873	109.536	1.30578	8.67178e-09	290.549	0.230947	0.674888	117.594	0.0520323	0.975557	miRNA*		YES	YES
MIMAT0000528	mmu-miR-18a-5p	10550.1	-1.14852	6.08298e-05	184.365	-1.46133	2.78213e-14	9669.38	-0.451177	0.174501	589.263	-0.084787	0.934782	miRNA		YES	YES
MIMAT0017270	mmu-miR-18b-3p	2.54599	0.697237	0.571881	8.495	-1.39651	0.0506404	4.34462	-0.186408	1	5.37421	-0.863862	0.430868	miRNA*		YES	YES
MIMAT0004858	mmu-miR-18b-5p	73.395	0.143561	0.839965	142.011	-2.42754	3.71068e-31	116.098	-0.809666	0.0139665	18.5305	-1.12417	0.0893579	miRNA		YES	YES
MIMAT0007870	mmu-miR-1900	0	0	1	0	0	1	0	0	1	0	0	1	single miRNA
MIMAT0007880	mmu-miR-1901	0	0	1	0	0	1	0	0	1	0	0	1	single miRNA
MIMAT0007863	mmu-miR-1902	0	0	1	0	0	1	0	0	1	0	0	1	single miRNA
MIMAT0007868	mmu-miR-1903	0	0	1	0	0	1	0	0	1	0	0	1	single miRNA
MIMAT0007874	mmu-miR-1904	0	0	1	0	0	1	0	0	1	0	0	1	single miRNA
MIMAT0007866	mmu-miR-1905	0	0	1	0	0	1	0	0	1	0	0	1	single miRNA
MIMAT0007872	mmu-miR-1906	0	0	1	0	0	1	0	0	1	0	0	1	single miRNA
MIMAT0007872_1	mmu-miR-1906	0	0	1	0	0	1	0	0	1	0	0	1	single miRNA
MIMAT0007876	mmu-miR-1907	0.0499889	0	1	0	0	1	0	0	1	0	0	1	single miRNA
MIMAT0016998	mmu-miR-190a-3p	24.4126	0.836059	0.0656637	0.429068	0.142646	1	7.53383	-0.190178	1	2.61592	0.887087	0.469028	miRNA*		YES	YES
MIMAT0000220	mmu-miR-190a-5p	1502.92	0.393044	0.526509	12.8963	0.880128	0.175581	721.989	-0.583574	0.0656939	99.705	0.495747	0.356515	miRNA		YES	YES
MIMAT0017267	mmu-miR-190b-3p	3.14493	1.19987	0.214235	0.0733687	0.106549	1	2.5995	-0.120655	1	0.202737	0.0909481	1	miRNA*		YES	YES
MIMAT0004852	mmu-miR-190b-5p	88.3248	-0.129682	0.804958	7.0505	0.0671004	0.946712	76.9316	0.2232	0.77218	29.7349	-0.101701	0.953448	miRNA		YES	YES
MIMAT0048644	mmu-miR-1911-3p	0	0	1	0	0	1	0	0	1	0	0	1	unclear
MIMAT0048643	mmu-miR-1911-5p	0	0	1	0	0	1	0	0	1	0	0	1	unclear
MIMAT0014958	mmu-miR-1912-3p	51.2569	0.29177	0.619905	0	0	1	28.3909	-0.125776	1	9.43024	0.0851733	0.976718	miRNA			YES
MIMAT0014957	mmu-miR-1912-5p	7.16315	1.34878	0.115863	0	0	1	2.76397	-0.157998	1	5.46239	0.244957	0.886526	miRNA*			YES
MIMAT0004542	mmu-miR-191-3p	278.357	2.68993	7.60387e-21	97.2731	2.48498	1.09873e-22	120.75	-0.197159	0.786007	121.947	1.35128	0.0011849	miRNA*		YES	YES
MIMAT0000221	mmu-miR-191-5p	22256.4	0.308466	0.267333	6678.24	0.327002	0.0160032	33436.4	-0.0959633	0.916436	38716.8	-0.65621	0.162615	miRNA		YES	YES
MIMAT0017012	mmu-miR-192-3p	8.1233	0.101572	0.913204	0	0	1	6.55168	-0.236153	1	1.80124	0.823473	1	miRNA*		YES	YES
MIMAT0000517	mmu-miR-192-5p	3515.83	-0.10859	0.86772	547.015	0.443739	0.00299806	4238.38	-0.170447	0.812316	19693.8	-0.035024	0.986628	miRNA		YES	YES
MIMAT0009390	mmu-miR-1927	9.20483	-2.61057	9.84263e-05	0.770059	-0.542866	1	25.1555	0.16427	1	1.83356	0.204863	1	single miRNA
MIMAT0009391	mmu-miR-1928	0	0	1	0	0	1	0	0	1	0	0	1	single miRNA
MIMAT0022729	mmu-miR-1929-3p	0.264012	-0.154682	1	0	0	1	0.806477	-0.0385275	1	0	0	1	miRNA*			YES
MIMAT0009392	mmu-miR-1929-5p	17.6201	-1.55207	0.00436612	3.04896	-1.11883	0.313148	19.6486	0.294346	1	2.30728	-0.206832	1	miRNA			YES
MIMAT0017340	mmu-miR-1930-3p	1.28332	-0.662594	0.589577	1.28221	-2.25003	0.0696803	2.21796	-0.148386	1	0.429655	-0.0944472	1	miRNA*			YES
MIMAT0009393	mmu-miR-1930-5p	1.61995	-1.572	0.11541	2.34744	-2.24313	0.0659811	38.3664	0.140362	0.916436	1.91727	-0.336695	1	miRNA			YES
MIMAT0009394	mmu-miR-1931	0	0	1	0.170495	-0.300382	1	5.24449	0.113988	1	1.08364	-0.621469	1	single miRNA
MIMAT0009395	mmu-miR-1932	0.806607	-0.153781	1	1.2664	0.656264	0.635359	0.514668	0.106864	1	0	0	1	single miRNA
MIMAT0009397	mmu-miR-1933-3p	2.35783	0.141265	0.904924	6.4113	-0.417528	0.627318	16.1535	-0.143475	1	36.3956	-0.03966	0.986628	unclear		YES	YES
MIMAT0009396	mmu-miR-1933-5p	0.299933	0	1	0.252977	-0.133511	1	11.9458	-0.361189	1	0.941297	-0.0977345	1	unclear		YES	YES
MIMAT0017341	mmu-miR-1934-3p	0.4877	0.455534	1	2.45897	-0.17996	0.886478	3.6022	0.137483	1	2.3584	-0.150363	1	miRNA*		YES	YES
MIMAT0009398	mmu-miR-1934-5p	9.07604	0.63171	0.476334	8.85093	0.38741	0.620648	10.5709	0.0346428	1	6.61186	-0.0641518	0.986628	miRNA		YES	YES
MIMAT0009400	mmu-miR-1936	0.473002	-0.0681998	1	7.49882	-3.15686	0.000401115	2.22393	0.191823	1	0.977275	-0.144347	1	single miRNA
MIMAT0009402	mmu-miR-1938	3.00358	1.07151	0.286041	2.61738	1.80424	0.136226	1.62026	0.0124357	1	0.149859	-0.0845561	1	single miRNA		YES
MIMAT0000223	mmu-miR-193a-3p	13.845	-0.039617	0.956395	3.98136	-1.25091	0.206545	10.2083	0.225297	1	227.951	1.24917	0.018262	unclear		YES	YES
MIMAT0004544	mmu-miR-193a-5p	201.134	0.814014	0.0043986	9.65221	-0.793989	0.278317	252.311	0.242037	0.666762	3.82362	-0.208557	0.913706	unclear		YES	YES
MIMAT0004859	mmu-miR-193b-3p	186.292	-1.76125	0.00504625	12.6482	-2.40023	0.000107147	377.707	0.0173808	0.980336	149.865	0.197473	0.853723	miRNA		YES	YES
MIMAT0017271	mmu-miR-193b-5p	5.40192	-1.58023	0.0436011	1.30888	-1.22261	0.37396	22.6863	-0.0644915	1	5.15938	-0.290714	0.857484	miRNA*		YES	YES
MIMAT0009406	mmu-miR-1941-3p	11.874	0.48801	0.523926	2.67827	-0.0170106	0.989454	11.0934	-0.0125702	1	0.619189	0.0625193	1	miRNA		YES	YES
MIMAT0016999	mmu-miR-194-1-3p	23.2321	0.192678	0.86772	0.229345	0.140418	1	6.07493	0.0467266	1	2.53422	-0.810283	0.497455	miRNA*		YES	YES
MIMAT0009405	mmu-miR-1941-5p	1.02169	0.27483	1	0.993514	-1.87257	0.139139	2.45675	-0.120626	1	0	0	1	miRNA*		YES	YES
MIMAT0009407	mmu-miR-1942	0	0	1	0	0	1	0	0	1	0	0	1	single miRNA
MIMAT0017073	mmu-miR-194-2-3p	65.1751	0.370262	0.404529	5.74576	0.904325	0.302328	43.3601	-0.0396914	0.977684	8.33905	0.370119	0.799973	miRNA*		YES	YES
MIMAT0017342	mmu-miR-1943-3p	4.52444	-1.58415	0.0576707	0.831465	-0.63752	1	5.86823	0.114758	1	1.19211	0.0364902	1	miRNA*		YES	YES
MIMAT0009408	mmu-miR-1943-5p	24.3318	-0.647945	0.315248	8.76252	-2.19799	0.00270721	71.3876	0.169904	0.845484	43.8057	-0.382657	0.66278	miRNA		YES	YES
MIMAT0009410	mmu-miR-1945	7.59829	-0.346928	0.698012	7.89315	-0.382237	0.632126	9.56859	0.159564	1	5.73304	0.0833579	0.980562	single miRNA
MIMAT0000224	mmu-miR-194-5p	1654.26	-1.02378	0.0638672	62.8804	-0.469653	0.12612	1922.23	-0.195255	0.790587	307.875	-0.346292	0.523924	miRNA		YES	YES
MIMAT0000224_1	mmu-miR-194-5p	4520.03	-0.949727	0.0235238	88.4797	-0.608767	0.0169078	6199.96	-0.153207	0.835196	369.561	0.0233775	0.992292	miRNA
MIMAT0009412	mmu-miR-1946a	0	0	1	0	0	1	0	0	1	0	0	1	single miRNA
MIMAT0009443	mmu-miR-1946b	0	0	1	0	0	1	0	0	1	0	0	1	single miRNA
MIMAT0017343	mmu-miR-1947-3p	0.201105	0.00772627	1	0.0733687	0.106549	1	0	0	1	0.0649682	0.0712166	1	miRNA*			YES
MIMAT0009413	mmu-miR-1947-5p	7.66264	-0.280992	0.729401	23.3688	-0.629427	0.175581	23.0793	0.0964718	1	52.5007	0.698138	0.235087	miRNA			YES
MIMAT0009415	mmu-miR-1948-3p	14.3162	1.71089	0.000781281	0.526195	-0.419196	1	26.8192	0.12911	1	16.0974	-0.175548	0.902141	miRNA		YES	YES
MIMAT0017344	mmu-miR-1948-5p	29.8936	0.333952	0.506398	4.88357	0.0784124	0.942612	36.083	0.00156393	0.998302	2.30317	0.517003	1	miRNA*		YES	YES
MIMAT0009416	mmu-miR-1949	68.1758	1.76623	1	19.8135	-0.272573	0.683307	32.857	0.488434	1	3.24598	-0.142537	0.961013	single miRNA
MIMAT0009417	mmu-miR-1950	1.22843	0.767807	0.545832	1.25238	-0.288678	0.836968	1.15954	-0.203327	1	2.37712	0.174052	1	single miRNA
MIMAT0009422	mmu-miR-1951	0.0614611	0	1	1.64252	-1.69387	0.167439	1.38527	-0.0169127	1	0.143258	-0.0845561	1	single miRNA
MIMAT0009423	mmu-miR-1952	0	0	1	0	0	1	0	0	1	0	0	1	single miRNA
MIMAT0009424	mmu-miR-1953-5p	2.27888	-0.277584	0.821589	1.78926	-1.29035	0.325469	6.28511	0.237972	1	0.660668	-0.0246307	1	miRNA			YES
MIMAT0009425	mmu-miR-1954	0.670045	-0.732332	1	0.537171	-0.537582	1	2.80645	-0.00763557	1	1.01134	0.641726	1	single miRNA
MIMAT0017348	mmu-miR-1955-3p	13.6074	0.142944	0.875927	1.43689	0.339019	0.799459	22.844	0.184831	1	8.32553	-0.164599	0.934782	unclear		YES	YES
MIMAT0009426	mmu-miR-1955-5p	22.1614	0.974196	0.0705404	1.56865	-0.295288	0.828831	79.6324	0.302803	0.554351	3.59217	-0.193769	0.932843	unclear		YES	YES
MIMAT0009428	mmu-miR-1956	0.648558	-0.546863	1	0	0	1	0.252975	-0.031768	1	0.149859	-0.0845561	1	single miRNA
MIMAT0009431	mmu-miR-1958-3p	1.52916	0.0248658	0.999009	0	0	1	1.61179	0.0198177	1	0	0	1	miRNA			YES
MIMAT0017000	mmu-miR-195a-3p	83.4699	0.535368	0.210932	58.4502	1.49124	1.52353e-05	83.2764	0.0757821	0.977684	40.7372	-0.546817	0.500984	unclear		YES	YES
MIMAT0000225	mmu-miR-195a-5p	1219.16	0.079062	0.86772	73.7064	1.73659	1.94122e-10	1225.65	0.101409	0.854656	130.518	0.973439	0.0395761	unclear		YES	YES
MIMAT0025076	mmu-miR-195b	0	0	1	0	0	1	0	0	1	0	0	1	single miRNA
MIMAT0009433	mmu-miR-1960-5p	3.6572	0.614639	0.581802	0.651856	-0.275977	1	5.90611	0.278732	1	7.38189	0.17277	0.934782	miRNA		YES	YES
MIMAT0009434	mmu-miR-1961	0.823306	0.336868	1	0	0	1	0.456792	-0.0873263	1	0	0	1	single miRNA
MIMAT0009435	mmu-miR-1962-3p	0	0	1	0	0	1	0.28904	0.0112074	1	0	0	1	miRNA			YES
MIMAT0009436	mmu-miR-1963	0.197918	-0.206988	1	0	0	1	1.10842	0.191775	1	2.32839	-1.14134	1	single miRNA
MIMAT0009437	mmu-miR-1964-3p	22.3705	1.06011	0.0996759	56.446	-7.36421	1.61893e-13	90.0135	0.65776	0.0931774	60.2494	-0.111231	0.910737	miRNA		YES	YES
MIMAT0017349	mmu-miR-1964-5p	0.449308	0.583196	1	0	0	1	1.26264	-0.162191	1	0.83016	0.827721	1	miRNA*		YES	YES
MIMAT0022952	mmu-miR-1966-3p	3.02106	-0.922172	0.34832	0.823186	-0.308319	1	7.40154	0.0303755	1	3.70884	-1.19297	0.245095	miRNA
MIMAT0009439	mmu-miR-1966-5p	0.065075	0	1	0	0	1	0.549152	0.018596	1	0	0	1	miRNA*
MIMAT0009440	mmu-miR-1967	0.184383	0	1	0.231901	-0.300382	1	0.28904	0.0112074	1	0	0	1	single miRNA
MIMAT0017350	mmu-miR-1968-3p	0.828104	0.886826	1	1.43677	0.405909	0.767397	1.68348	-0.0798105	1	0.143258	-0.0845561	1	miRNA*		YES
MIMAT0009441	mmu-miR-1968-5p	26.14	-0.148158	0.810954	112.076	-0.686684	0.00162879	61.1864	-0.0142302	0.981149	10.8891	-1.33883	0.0838224	miRNA		YES
MIMAT0009442	mmu-miR-1969	9.8678	-2.2379	0.000543761	1.69372	-2.66505	0.0261459	46.7192	0.0937518	0.977684	2.38493	-1.28135	1	single miRNA
MIMAT0017013	mmu-miR-196a-1-3p	32.5617	0.929461	0.0405854	466.503	1.09421	5.32746e-08	37.6611	0.246699	0.787891	3.52601	-0.32716	0.853723	miRNA*		YES	YES
MIMAT0004618	mmu-miR-196a-2-3p	6.1096	1.27351	0.118246	5.76231	0.954109	0.288517	9.3489	-0.026331	1	30.841	-0.651469	0.364661	miRNA*		YES	YES
MIMAT0000518	mmu-miR-196a-5p	3159.22	0.0923314	0.86772	593.027	0.499095	0.0144703	4422.69	0.281678	0.398679	1323.78	0.045462	0.982087	miRNA		YES	YES
MIMAT0000518_1	mmu-miR-196a-5p	4685.94	0.114703	0.820591	706.084	0.605405	0.00230223	5942.18	0.282211	0.388647	2000.53	0.0649509	0.974819	miRNA
MIMAT0017170	mmu-miR-196b-3p	15.3295	1.0119	0.0630933	0.669557	1.14259	1	10.6105	0.04909	1	5.61579	0.13378	0.958564	miRNA*		YES	YES
MIMAT0001081	mmu-miR-196b-5p	8976.9	-0.752919	0.083722	172.847	4.32488	8.83343e-55	11429.7	0.478797	0.0977441	4295.82	-0.321525	0.717191	miRNA		YES	YES
MIMAT0009444	mmu-miR-1970	0	0	1	0	0	1	0	0	1	0	0	1	single miRNA
MIMAT0049843	mmu-miR-1970b-5p	2.12895	-1.52872	0.119129	0	0	1	4.56052	-0.03424	1	0.436375	-0.35601	1	single miRNA
MIMAT0049877	mmu-miR-1970c-3p	0.295885	0.125874	1	0	0	1	1.20435	0.10871	1	0.6137	0.30348	1	miRNA*
MIMAT0049876	mmu-miR-1970c-5p	2.05445	-0.269085	0.863325	0	0	1	6.82885	-0.25527	1	0.214827	-0.0215638	1	miRNA
MIMAT0009446	mmu-miR-1971	0	0	1	0	0	1	0	0	1	0	0	1	single miRNA
MIMAT0017351	mmu-miR-1981-3p	480.483	1.88228	4.42807e-07	187.486	0.858036	0.000502736	482.661	0.478379	0.171811	70.1471	-1.67666	9.30808e-06	miRNA*		YES
MIMAT0009458	mmu-miR-1981-5p	324.389	1.20884	0.000119612	1148.59	-1.52143	1.0883e-07	986.992	0.265868	0.544633	61.8981	-2.47254	3.32584e-10	miRNA		YES
MIMAT0009460	mmu-miR-1982-3p	6.08635	-0.770063	0.330076	0.890124	-0.932132	1	28.7229	0.102391	1	3.78781	-1.83475	0.060336	miRNA
MIMAT0009459	mmu-miR-1982-5p	0.103259	0.15903	1	0.179608	-0.300382	1	0.252975	-0.031768	1	0	0	1	miRNA*
MIMAT0009455	mmu-miR-1983	12149.9	-0.06809	0.867102	1123.54	0.00702102	0.967467	24500.4	0.394044	0.204936	597.548	0.121374	0.903407	single miRNA
MIMAT0000230	mmu-miR-199a-3p	254593	1.14024	0.000238965	88.2628	0.930756	0.00175643	237900	0.132365	0.816905	29504.7	0.653482	0.0879838	miRNA*		YES	YES
MIMAT0000230_1	mmu-miR-199a-3p	254157	1.14236	0.000238965	88.1894	0.92879	0.00178256	237402	0.131793	0.816905	29364.4	0.653968	0.0879838	miRNA*
MIMAT0000229	mmu-miR-199a-5p	82474.5	-1.38563	2.18293e-10	27.9849	-1.90353	7.82194e-06	81754	0.0515575	0.977684	8480.52	-0.136626	0.824505	miRNA		YES	YES
MIMAT0000229_1	mmu-miR-199a-5p	82460.1	-1.3859	2.18293e-10	27.9849	-1.90353	7.82194e-06	81772.8	0.0517191	0.977684	8480.1	-0.136624	0.824505	miRNA
MIMAT0004667	mmu-miR-199b-3p	254172	1.1422	0.000238965	88.1894	0.92879	0.00178256	237406	0.131786	0.816905	29364.8	0.6539	0.0879838	miRNA		YES	YES
MIMAT0000672	mmu-miR-199b-5p	11004.2	-1.0266	0.016603	2.00025	-0.827957	0.523862	12382.5	-0.227382	0.632935	963.718	0.112454	0.905408	miRNA*		YES	YES
MIMAT0000651	mmu-miR-19a-3p	4237.82	0.757507	0.236694	396.783	0.502593	0.0254228	4399.77	-0.868963	0.00292552	851.42	0.719335	0.0986126	miRNA		YES	YES
MIMAT0004660	mmu-miR-19a-5p	6.03849	0.0964857	0.930809	0.231901	-0.300382	1	1.84839	-0.0181685	1	20.1327	0.233587	0.843028	miRNA*		YES	YES
MIMAT0017065	mmu-miR-19b-1-5p	52.881	1.65007	0.0003452	17.3844	1.13296	0.0256937	8.92231	-0.245985	1	4.5765	0.555854	0.689919	miRNA*		YES	YES
MIMAT0017010	mmu-miR-19b-2-5p	0.455192	-0.117777	1	1.28104	0.0979854	0.949581	0	0	1	0	0	1	miRNA*		YES	YES
MIMAT0000513	mmu-miR-19b-3p	11646.3	1.05366	0.074691	660.552	0.621716	0.00265441	8569.23	-0.785968	0.0020688	2180.46	0.724656	0.060336	miRNA		YES	YES
MIMAT0000513_1	mmu-miR-19b-3p	13093	1.1585	0.0442799	666.227	0.637037	0.00191691	9178.89	-0.776601	0.00210773	2195.57	0.73433	0.0567913	miRNA
MIMAT0016979	mmu-miR-1a-1-5p	33.2217	0.92386	0.0619519	0	0	1	8.86117	-0.112911	1	2.63945	0.340472	0.83442	miRNA*		YES	YES
MIMAT0017047	mmu-miR-1a-2-5p	0.998008	-0.485346	1	0	0	1	0.0950999	-0.0102803	1	0.51741	0.127092	1	miRNA*		YES	YES
MIMAT0000123	mmu-miR-1a-3p	290311	-1.0606	1.79265e-05	3.00703	-0.688278	0.544707	194203	-0.0707974	0.96971	184.98	0.176138	0.860401	miRNA		YES	YES
MIMAT0000123_1	mmu-miR-1a-3p	290295	-1.06065	1.79265e-05	3.00703	-0.688278	0.544707	194193	-0.0707929	0.96971	185.188	0.17482	0.861192	miRNA
MIMAT0017326	mmu-miR-1b-3p	4.64117	-1.57305	0.117805	0.231901	-0.300382	1	1.27447	0.116364	1	2.06863	-0.0161381	1	unclear		YES
MIMAT0005835	mmu-miR-1b-5p	3.46585	0.653164	0.507363	0.146737	0.240645	1	14.7707	-0.212025	1	0.129936	0.124522	1	unclear		YES
MIMAT0000519	mmu-miR-200a-3p	14311.2	-1.14734	0.0028241	754.42	-2.65427	4.88614e-39	27566.1	-0.0765017	0.945929	1363.38	-0.0359445	0.980562	miRNA		YES	YES
MIMAT0004619	mmu-miR-200a-5p	580.275	-1.28917	0.00105277	194.129	-2.96013	3.29556e-30	777.525	0.397002	0.275293	311.589	-0.586809	0.410957	miRNA*		YES	YES
MIMAT0000233	mmu-miR-200b-3p	47544.3	0.225512	0.33225	4259.92	0.505543	5.3886e-08	63770.6	0.309816	0.442161	7823.2	0.379053	0.377157	miRNA		YES	YES
MIMAT0004545	mmu-miR-200b-5p	432.672	0.795005	0.081018	33.8458	0.968842	0.013205	394.782	0.0938382	0.959383	31.5769	0.219547	0.84865	miRNA*		YES	YES
MIMAT0000657	mmu-miR-200c-3p	10798.8	-0.0969635	0.830625	1421.67	0.49708	0.00291638	19830.1	0.761514	0.0297721	295.08	-0.299315	0.584652	miRNA		YES	YES
MIMAT0004663	mmu-miR-200c-5p	9.42	-1.89569	0.00934543	1.36773	-0.6576	0.632633	2.73935	0.167969	1	1.66275	-0.756445	1	miRNA*		YES	YES
MIMAT0017001	mmu-miR-201-3p	0.85557	0.658195	1	0.0733687	0.106549	1	0.544872	-0.0386407	1	0.222262	-0.0845561	1	miRNA*		YES	YES
MIMAT0000234	mmu-miR-201-5p	8.88269	-0.695872	0.302051	0.0733687	0.106549	1	5.4534	-0.304312	1	2.0959	0.323381	1	miRNA		YES	YES
MIMAT0000235	mmu-miR-202-3p	9.19009	2.84865	0.000832649	0	0	1	6.04229	-0.18202	1	0.82813	0.163413	1	miRNA*		YES	YES
MIMAT0004546	mmu-miR-202-5p	342.58	0.575534	0.358252	0.229345	0.140418	1	210.074	-0.299286	0.712396	15.5138	-0.771265	0.495191	miRNA		YES	YES
MIMAT0000236	mmu-miR-203-3p	323475	-0.822297	0.00488118	19.0971	-2.53711	2.31559e-06	403420	0.522995	0.198824	18133.5	0.439322	0.422579	miRNA			YES
MIMAT0004547	mmu-miR-203-5p	621.921	0.51024	0.377783	0	0	1	759.469	0.599625	0.105274	95.8097	0.552753	0.354209	miRNA*			YES
MIMAT0049832	mmu-miR-203b-3p	48.435	-4.22378	2.17505e-16	0.484878	-0.585715	1	93.1611	0.377713	0.421956	15.5506	-2.58349	3.14948e-05	miRNA
MIMAT0049831	mmu-miR-203b-5p	0	0	1	0	0	1	0	0	1	0	0	1	miRNA*
MIMAT0017002	mmu-miR-204-3p	16.0045	2.12283	4.86766e-05	0	0	1	18.6078	-0.358759	1	1.86142	0.965549	1	miRNA*		YES	YES
MIMAT0000237	mmu-miR-204-5p	3899.72	0.247209	0.536094	1.3345	-2.31875	0.0594121	4480	-0.478261	0.235511	3722.94	-0.254477	0.598851	miRNA		YES	YES
MIMAT0017003	mmu-miR-205-3p	1882.06	0.685896	0.000147354	17.6812	-1.62547	0.00115294	792.029	0.354062	0.423214	418.242	0.519965	0.245095	miRNA*		YES	YES
MIMAT0000238	mmu-miR-205-5p	38194.5	-0.00978634	0.991165	314.652	-2.89208	1.7074e-53	108750	0.436834	0.236417	27177.9	-0.349434	0.41771	miRNA		YES	YES
MIMAT0000239	mmu-miR-206-3p	147868	0.119959	0.875374	0	0	1	122121	-0.559637	0.0931774	2769.3	0.424291	0.397267	miRNA			YES
MIMAT0017004	mmu-miR-206-5p	111.568	-0.135719	0.830342	0	0	1	97.4849	-0.380169	0.415089	11.438	0.0244049	0.993081	miRNA*			YES
MIMAT0000240	mmu-miR-207	0.0981085	0.15903	1	0	0	1	0.309795	0.0554302	1	0	0	1	single miRNA
MIMAT0000520	mmu-miR-208a-3p	30.8271	-1.60917	0.0448209	0	0	1	7.28839	-0.434685	1	6.65815	-0.789011	0.466504	unclear		YES	YES
MIMAT0017014	mmu-miR-208a-5p	6.02912	-0.809457	0.48801	0	0	1	18.7866	-0.463686	1	2.0369	-0.485248	1	unclear		YES	YES
MIMAT0004939	mmu-miR-208b-3p	306.658	-1.65623	0.0132503	0	0	1	80.0326	-0.42969	0.466809	1530.16	-0.20955	0.780643	miRNA			YES
MIMAT0017280	mmu-miR-208b-5p	1.4954	-0.624317	0.598423	0	0	1	1.25999	0.12672	1	0.28723	-0.0257086	1	miRNA*			YES
MIMAT0004627	mmu-miR-20a-3p	749.1	2.02672	2.61894e-11	32.9431	1.50621	0.000155928	355.032	0.0947998	0.919803	54.7622	0.611033	0.277432	miRNA*		YES	YES
MIMAT0000529	mmu-miR-20a-5p	19083.5	-0.687118	0.203619	4661.49	-1.67137	8.7783e-20	23552	-0.410726	0.157777	1565.27	0.00790745	0.99406	miRNA		YES	YES
MIMAT0004788	mmu-miR-20b-3p	6.77552	1.73353	0.0187234	4.96255	1.97265	0.0460518	2.98463	0.022648	1	2.43131	1.19063	0.285125	miRNA*		YES	YES
MIMAT0003187	mmu-miR-20b-5p	209.866	-0.264113	0.571881	1279.69	-1.13213	2.67581e-17	243.002	-0.385485	0.316929	26.1154	0.0687272	0.976718	miRNA		YES	YES
MIMAT0000658	mmu-miR-210-3p	7067.68	1.80762	1.26749e-05	7759.63	1.03413	8.43953e-24	4310.94	-0.204951	0.63828	2487.98	0.398471	0.329645	miRNA		YES	YES
MIMAT0017052	mmu-miR-210-5p	50.5044	1.71843	6.71759e-05	131.256	0.730859	0.0005591	36.6875	0.0905765	0.977684	165.804	0.617053	0.21694	miRNA*		YES	YES
MIMAT0017059	mmu-miR-211-3p	3.74199	2.47578	0.0151702	13.8037	0.591909	0.322349	7.21383	0.361807	1	0.194904	0.164311	1	miRNA*		YES	YES
MIMAT0000668	mmu-miR-211-5p	178.005	0.251195	0.635842	215.681	-1.13607	1.91955e-07	368.576	-0.140336	0.875776	211.025	0.012826	0.993081	miRNA		YES	YES
MIMAT0000659	mmu-miR-212-3p	102.275	0.768305	0.0090464	1.65756	0.270598	0.855007	119.908	-0.0429353	0.977684	39.0725	0.171685	0.874654	unclear		YES	YES
MIMAT0017053	mmu-miR-212-5p	111.446	-0.0946684	0.779012	6.06438	-0.891123	0.280275	233.602	-0.158332	0.834357	22.4482	-1.0383	0.120771	unclear		YES	YES
MIMAT0011212	mmu-miR-2136	0	0	1	0	0	1	0	0	1	0	0	1	single miRNA
MIMAT0011213	mmu-miR-2137	3.28639	2.12575	0.063714	0.376082	0.562841	1	0.0950999	-0.0102803	1	0	0	1	single miRNA
MIMAT0011215	mmu-miR-2139	0	0	1	0	0	1	0	0	1	0	0	1	single miRNA
MIMAT0000661	mmu-miR-214-3p	16545.3	0.721014	0.158615	0	0	1	53859.5	0.453843	0.282976	3976.27	-0.387863	0.535907	miRNA		YES	YES
MIMAT0004664	mmu-miR-214-5p	3575.29	0.379726	0.186841	0	0	1	4908.04	-0.0317364	0.977684	1270.33	0.271718	0.682432	miRNA*		YES	YES
MIMAT0017169	mmu-miR-215-3p	114.614	0.124804	0.916465	0	0	1	58.2161	-0.083214	0.977684	14.2623	-0.194496	0.905408	miRNA*		YES	YES
MIMAT0000904	mmu-miR-215-5p	3386.85	-0.121827	0.922818	1.6508	1.79679	0.15647	951.418	-0.106094	0.977684	2154.57	-1.13117	0.0988712	miRNA		YES	YES
MIMAT0017054	mmu-miR-216a-3p	20.4566	1.40153	0.00911118	0	0	1	25.4186	-0.207385	1	42.3071	0.319961	0.780643	miRNA*		YES	YES
MIMAT0000662	mmu-miR-216a-5p	180.408	1.6721	1.6601e-05	0	0	1	101.539	-0.0841844	0.977684	25.821	0.450329	0.587272	miRNA		YES	YES
MIMAT0017233	mmu-miR-216b-3p	67.6763	1.81027	4.22468e-10	0	0	1	27.3881	0.128008	1	6.66068	1.10521	0.277432	miRNA*		YES	YES
MIMAT0003729	mmu-miR-216b-5p	337.398	0.420806	0.257005	0	0	1	693.718	-0.29089	0.525555	16.8029	0.272961	0.8357	miRNA		YES	YES
MIMAT0029889	mmu-miR-216c-3p	0	0	1	0	0	1	0	0	1	0.302583	0.097932	1	miRNA*
MIMAT0029888	mmu-miR-216c-5p	0.0614611	0	1	0	0	1	0.358924	0.0541829	1	0	0	1	miRNA
MIMAT0017072	mmu-miR-217-3p	9.8741	0.676142	0.253347	0	0	1	8.30022	-0.232047	1	6.1743	0.421455	0.780643	miRNA*		YES	YES
MIMAT0000679	mmu-miR-217-5p	440.286	0.137495	0.726396	0	0	1	609.448	-0.0665648	0.977684	125.33	-0.846695	0.0726568	miRNA		YES	YES
MIMAT0004665	mmu-miR-218-1-3p	8.34966	-1.03889	0.200076	0.481361	0.14766	1	15.0558	-0.452466	1	8.2617	-0.256174	0.869212	miRNA*		YES	YES
MIMAT0005444	mmu-miR-218-2-3p	6.57178	2.60632	0.00175831	1.36305	2.06684	0.103961	3.44905	-0.318987	1	7.27901	0.444309	0.761195	miRNA*		YES	YES
MIMAT0000663	mmu-miR-218-5p	35582.5	-0.374144	0.289628	290.663	0.192327	0.35958	51742.4	-0.013709	0.981149	2519.25	-0.467835	0.285125	miRNA		YES	YES
MIMAT0000663_1	mmu-miR-218-5p	33599.5	-0.264775	0.51568	285.087	0.224794	0.289377	45958	-0.0485323	0.977684	2480.07	-0.451072	0.311419	miRNA
MIMAT0017055	mmu-miR-219a-1-3p	175.597	0.759467	0.0077238	31.2335	0.484448	0.301354	267.761	0.427079	0.275293	187.494	0.143685	0.862331	unclear		YES	YES
MIMAT0022841	mmu-miR-219a-2-3p	3313.69	2.69488	2.32299e-14	17.1309	2.67218	3.81034e-06	3135	-0.272177	0.567308	534.083	0.709739	0.0567913	unclear		YES	YES
MIMAT0000664	mmu-miR-219a-5p	148.633	1.12535	0.0851243	7.3627	0.0873292	0.922066	121.846	-0.524859	0.241803	120.574	0.380694	0.540525	unclear		YES	YES
MIMAT0000664_1	mmu-miR-219a-5p	129.121	0.961896	0.0853104	0.693315	0.653213	1	187.932	-0.701269	0.0933786	62.326	0.403413	0.5401	unclear
MIMAT0029807	mmu-miR-219b-3p	1.84444	-1.30113	0.200124	0	0	1	1.99295	-0.0047387	1	1.64291	-0.533276	1	unclear			YES
MIMAT0029806	mmu-miR-219b-5p	0.768456	-0.406866	1	0.170495	-0.300382	1	4.36911	-0.283308	1	0.208226	-0.0211399	1	unclear			YES
MIMAT0029893	mmu-miR-219c-3p	0.918596	-1.27458	1	0	0	1	0.54999	-0.0851986	1	1.38224	-1.0926	1	miRNA*			YES
MIMAT0029892	mmu-miR-219c-5p	8.13909	-1.60401	0.0225667	1.76946	-0.439919	0.742654	19.971	-0.039293	1	1.27234	-0.298787	1	miRNA			YES
MIMAT0004628	mmu-miR-21a-3p	111.335	-0.366683	0.636333	3.92712	0.351249	0.742654	60.5894	0.35342	0.554351	563.487	0.197484	0.874654	miRNA*		YES	YES
MIMAT0000530	mmu-miR-21a-5p	182196	-0.945269	5.05319e-05	6076.99	-0.691866	2.44265e-05	254860	0.13922	0.834357	31706.6	0.0676906	0.97388	miRNA		YES	YES
MIMAT0025121	mmu-miR-21b	0.754649	-0.517766	1	0.582004	-1.23588	1	0.527537	-0.0499356	1	0	0	1	single miRNA
MIMAT0025148	mmu-miR-21c	0.065075	0	1	0	0	1	0.0950999	-0.0102803	1	0	0	1	single miRNA
MIMAT0000669	mmu-miR-221-3p	3398.73	0.291189	0.361305	234.857	0.0820038	0.729114	4833.57	-0.0233526	0.977684	303.104	0.21305	0.791078	miRNA		YES	YES
MIMAT0017060	mmu-miR-221-5p	89.1326	-0.352772	0.255135	10.2382	-0.367616	0.605459	112.574	0.139213	0.845484	23.6278	-0.156227	0.903407	miRNA*		YES	YES
MIMAT0000670	mmu-miR-222-3p	1735.89	-0.94084	0.00445065	103.582	-1.76144	1.80905e-09	3711.86	0.374888	0.269198	494.07	-0.0541195	0.967932	miRNA		YES	YES
MIMAT0017061	mmu-miR-222-5p	53.9521	0.16601	0.698012	3.92349	0.349147	0.742654	51.692	-0.0232479	0.979151	14.4384	-0.19325	0.900092	miRNA*		YES	YES
MIMAT0000665	mmu-miR-223-3p	3297.22	1.04185	5.45042e-06	0	0	1	3767.71	-0.441626	0.137369	231.315	0.959027	0.108247	miRNA		YES	YES
MIMAT0017056	mmu-miR-223-5p	115.35	1.83928	4.40712e-08	0	0	1	84.9617	0.415702	0.378562	18.1576	-0.0384226	0.992292	miRNA*		YES	YES
MIMAT0000531	mmu-miR-22-3p	15096.1	-0.810279	0.143129	570.936	0.293519	0.060473	9110.56	0.289151	0.550369	59035.8	0.0887696	0.903407	miRNA		YES	YES
MIMAT0017062	mmu-miR-224-3p	28.4957	1.90673	0.00197275	1.67118	2.40533	0.0544681	11.3642	-0.0982925	1	0.129936	0.124522	1	miRNA*			YES
MIMAT0000671	mmu-miR-224-5p	2782.35	-0.423593	0.0635468	136.345	0.22648	0.348447	5547.86	0.0466376	0.977684	90.7542	-0.26158	0.816929	miRNA			YES
MIMAT0004629	mmu-miR-22-5p	445.481	1.21866	0.000917492	51.9523	1.59766	4.87428e-07	475.281	-0.138733	0.821374	62.3401	1.88528	1.23365e-06	miRNA*		YES	YES
MIMAT0000532	mmu-miR-23a-3p	36927.3	0.664392	0.0696294	936.307	1.09942	1.68976e-16	53794.1	0.0514404	0.977684	690.109	0.710457	0.191877	miRNA		YES	YES
MIMAT0017019	mmu-miR-23a-5p	84.5536	-0.0171663	0.9796	2.00627	0.0205234	0.988668	223.34	0.0278969	0.977684	0.950921	-0.708559	1	miRNA*		YES	YES
MIMAT0000125	mmu-miR-23b-3p	44358	0.399231	0.292343	1025.83	-0.463825	0.000723661	60417.2	0.107702	0.845484	2477.3	0.73231	0.114406	miRNA		YES	YES
MIMAT0016980	mmu-miR-23b-5p	75.8805	0.165017	0.832782	20.0821	-1.24768	0.00923351	190.536	0.305297	0.525555	1.39524	0.418535	1	miRNA*		YES	YES
MIMAT0000218	mmu-miR-24-1-5p	178.808	-0.621365	0.148723	11.543	-0.944188	0.138858	237.106	0.378406	0.34559	16.5399	0.486261	0.606903	miRNA*		YES	YES
MIMAT0005440	mmu-miR-24-2-5p	2249.62	-0.933648	0.101242	240.571	-0.339375	0.101352	2743.18	0.377376	0.282976	234.521	0.429606	0.517338	miRNA*		YES	YES
MIMAT0000219	mmu-miR-24-3p	47855.3	-1.67867	1	1375.48	-1.03056	3.74124e-19	40504.8	0.332797	0.421349	1669.02	0.00189901	0.996268	miRNA		YES	YES
MIMAT0000219_1	mmu-miR-24-3p	47852.3	-1.67863	1	1375.73	-1.03059	3.49681e-19	40503.7	0.332824	0.421349	1669.02	0.00189901	0.996268	miRNA
MIMAT0000652	mmu-miR-25-3p	37802.6	-0.558067	0.0135258	9954.76	-0.863849	9.87668e-17	53229.5	0.316781	0.388647	40258.1	-0.135226	0.903407	miRNA		YES	YES
MIMAT0017049	mmu-miR-25-5p	54.4858	-0.695091	0.234476	267.935	-1.16244	1.30369e-08	245.178	0.0787191	0.977684	55.3801	0.202656	0.825982	miRNA*		YES	YES
MIMAT0017020	mmu-miR-26a-1-3p	75.1278	1.46611	0.0014031	1.03705	0.396774	0.778795	23.9395	0.242317	1	6.9706	-0.191589	0.912138	miRNA*		YES	YES
MIMAT0017058	mmu-miR-26a-2-3p	291.963	0.836661	0.183386	98.624	0.447289	0.189487	233.931	-0.55448	0.0931774	39.0338	0.392758	0.667398	miRNA*		YES	YES
MIMAT0000533	mmu-miR-26a-5p	183155	0.389494	0.0839585	14389.6	0.506082	3.70875e-06	225662	0.268323	0.423214	36146.5	0.477094	0.326348	miRNA		YES	YES
MIMAT0000533_1	mmu-miR-26a-5p	182659	0.389685	0.08409	14389.8	0.506211	3.67721e-06	225666	0.268568	0.423214	36150.5	0.477193	0.326348	miRNA
MIMAT0004630	mmu-miR-26b-3p	81.7322	0.298492	0.537928	11.5006	1.34793	0.0291313	102.114	-0.530531	0.185504	110.077	0.424309	0.454499	miRNA*		YES	YES
MIMAT0000534	mmu-miR-26b-5p	69003.3	-0.473061	0.0436518	1572.45	0.0355719	0.843392	86676.9	0.448616	0.105274	22391.2	-0.0891994	0.913092	miRNA		YES	YES
MIMAT0000537	mmu-miR-27a-3p	17667.9	-0.0651704	0.905525	1989.78	0.679697	9.77694e-09	9212.77	0.000278965	0.998822	1426.68	0.666158	0.123898	miRNA		YES	YES
MIMAT0004633	mmu-miR-27a-5p	570.449	-0.543924	0.0320029	665.78	-0.156206	0.485806	455.037	-0.157016	0.792497	83.3087	0.218811	0.824505	miRNA*		YES	YES
MIMAT0000126	mmu-miR-27b-3p	185141	0.0413713	0.913554	16439.6	-0.58401	1.61591e-09	167270	0.0978799	0.885215	88964.9	0.165133	0.82252	miRNA		YES	YES
MIMAT0004522	mmu-miR-27b-5p	1096.38	-0.82976	0.000188679	95.2098	-1.33697	1.99388e-06	1082.05	0.400463	0.241803	274.574	-0.436375	0.478555	miRNA*		YES	YES
MIMAT0013803	mmu-miR-2861	0	0	1	0	0	1	0	0	1	0	0	1	single miRNA
MIMAT0004661	mmu-miR-28a-3p	3512.89	-0.83285	0.0362465	152.598	-0.0351117	0.896755	3064.19	0.57851	0.0931774	1572.47	-0.445474	0.585831	unclear		YES	YES
MIMAT0000653	mmu-miR-28a-5p	6558.94	-0.617398	0.1056	70.7003	0.0824061	0.801763	7557.77	0.350786	0.292317	1127.36	0.160246	0.824505	unclear		YES	YES
MIMAT0019354	mmu-miR-28b	1.35225	-1.26486	0.225578	0	0	1	2.2917	0.231554	1	0	0	1	single miRNA
MIMAT0019339	mmu-miR-28c	148.755	-0.46411	0.0298325	2.66807	0.00676983	0.993773	211.592	0.20924	0.666762	10.0243	-0.200106	0.903407	single miRNA
MIMAT0004572	mmu-miR-290a-3p	0	0	1	50.8489	-1.63972	2.64235e-07	0	0	1	0	0	1	miRNA*		YES	YES
MIMAT0000366	mmu-miR-290a-5p	2.74228	0.966073	0.371523	1962.35	-0.996598	3.99314e-11	9.22982	-0.372564	1	0	0	1	miRNA		YES	YES
MIMAT0029901	mmu-miR-290b-3p	0	0	1	0	0	1	0	0	1	0	0	1	unclear
MIMAT0029900	mmu-miR-290b-5p	0	0	1	0	0	1	0	0	1	0	0	1	unclear
MIMAT0000368	mmu-miR-291a-3p	4.63023	0.784069	0.352766	13483.2	0.526533	5.15618e-06	2.10422	-0.0425219	1	0.429655	-0.0944472	1	unclear		YES	YES
MIMAT0000367	mmu-miR-291a-5p	0.653178	0.707855	1	4286.01	-0.487805	0.00013852	1.85326	0.0291381	1	0.0649682	0.0712166	1	unclear		YES	YES
MIMAT0003190	mmu-miR-291b-3p	0.247907	-0.223132	1	358.695	-1.67276	5.70145e-17	0.429557	-0.0808821	1	0.143258	-0.0845561	1	unclear		YES	YES
MIMAT0003189	mmu-miR-291b-5p	0.0556489	0	1	1242.02	-2.91872	2.74846e-71	0.645945	-0.00570495	1	0	0	1	unclear		YES	YES
MIMAT0000370	mmu-miR-292a-3p	3.16573	1.39444	0.13896	15241.4	-0.137173	0.4764	5.68437	-0.440067	1	0.129936	0.124522	1	unclear		YES	YES
MIMAT0000369	mmu-miR-292a-5p	5.65959	0.939531	0.237251	88065.5	-1.29323	7.16537e-10	19.7819	0.0143639	1	3.52825	-0.0650348	0.986628	unclear		YES	YES
MIMAT0029865	mmu-miR-292b-3p	0	0	1	0	0	1	0	0	1	0	0	1	unclear
MIMAT0029864	mmu-miR-292b-5p	0	0	1	0	0	1	0	0	1	0	0	1	unclear
MIMAT0000371	mmu-miR-293-3p	8.19453	0.741777	0.333662	30279.6	-1.16872	1.59035e-28	29.5471	-0.233193	1	0.352198	0.0387057	1	miRNA		YES	YES
MIMAT0004573	mmu-miR-293-5p	10.4858	-0.809767	0.28523	15917.5	-1.56564	4.45447e-17	11.3706	-0.0335317	1	0.586234	-0.499124	1	miRNA*		YES	YES
MIMAT0000372	mmu-miR-294-3p	5.11041	1.10517	0.202827	7685.88	-0.388509	0.000372365	2.81615	0.0290237	1	0.273194	0.0322432	1	miRNA		YES	YES
MIMAT0004574	mmu-miR-294-5p	0.310417	0.259629	1	222.065	0.387473	0.0544605	0.177336	0	1	0	0	1	miRNA*		YES	YES
MIMAT0000373	mmu-miR-295-3p	9.60837	1.20188	0.0663782	30484.8	1.0663	3.13406e-17	5.85163	-0.012641	1	5.25575	0.94284	0.391315	miRNA		YES	YES
MIMAT0004575	mmu-miR-295-5p	0.563226	1.03246	1	545.575	1.04028	2.7337e-14	1.41262	0.119332	1	0	0	1	miRNA*		YES	YES
MIMAT0004576	mmu-miR-296-3p	1816.02	0.975602	0.0425211	2255.14	0.283626	0.263249	2058.55	0.215575	0.674888	1127.5	-0.387704	0.547951	unclear		YES	YES
MIMAT0000374	mmu-miR-296-5p	255.607	-2.3035	1.15823e-09	204.876	-2.97376	2.0512e-30	818.613	0.0773842	0.977684	418.122	1.41757	0.0118376	unclear		YES	YES
MIMAT0004864	mmu-miR-297a-3p	40.1898	1.4084	0.0043098	15.5653	1.18416	0.0261459	26.4512	-0.0785088	1	2.85536	0.378332	0.824505	miRNA*		YES
MIMAT0004864_1	mmu-miR-297a-3p	40.1898	1.4084	0.0043098	15.5653	1.18416	0.0261459	26.4512	-0.0785088	1	2.85536	0.378332	0.824505	miRNA*
MIMAT0000375	mmu-miR-297a-5p	1.15477	-0.0323135	0.971733	1.25494	-0.906685	0.510551	1.6373	-0.037496	1	0.273194	0.0322432	1	single miRNA		YES
MIMAT0000375_1	mmu-miR-297a-5p	1.15477	-0.0323135	0.971733	1.25494	-0.906685	0.510551	1.6373	-0.037496	1	0.273194	0.0322432	1	miRNA
MIMAT0000375_2	mmu-miR-297a-5p	1.15477	-0.0323135	0.971733	1.25494	-0.906685	0.510551	1.6373	-0.037496	1	0.273194	0.0322432	1	miRNA
MIMAT0000375_3	mmu-miR-297a-5p	0.967299	0.0361161	1	1.01107	-0.914848	0.519766	1.24306	-0.0253371	1	0.273194	0.0322432	1	single miRNA
MIMAT0004827	mmu-miR-297b-3p	40.1898	1.4084	0.0043098	15.5653	1.18416	0.0261459	26.4512	-0.0785088	1	2.85536	0.378332	0.824505	unclear		YES
MIMAT0003480	mmu-miR-297b-5p	14.2961	-1.52683	0.00948954	17.4763	-0.830409	0.116829	15.9923	0.132325	1	2.50114	-0.125281	0.970318	unclear		YES
MIMAT0004866	mmu-miR-297c-3p	40.1898	1.4084	0.0043098	15.5653	1.18416	0.0261459	26.4512	-0.0785088	1	2.85536	0.378332	0.824505	miRNA*		YES
MIMAT0004865	mmu-miR-297c-5p	0.158908	0.142885	1	0	0	1	0.0950999	-0.0102803	1	0.149859	-0.0845561	1	miRNA		YES
MIMAT0017007	mmu-miR-298-3p	83.7304	2.25655	1.81677e-20	36.1273	1.50211	5.35266e-05	37.035	-0.234029	0.789315	9.51491	1.47299	0.0979821	miRNA*		YES	YES
MIMAT0000376	mmu-miR-298-5p	11765.9	-0.295168	0.361305	3228.84	-0.429484	0.00178815	21039.7	0.564391	0.0492851	24518.8	0.00395798	0.996268	miRNA		YES	YES
MIMAT0004577	mmu-miR-299a-3p	9201.47	0.773799	0.0739877	2923.08	3.01426	4.07478e-141	6921.42	-0.260731	0.550369	2463.84	0.408059	0.557146	unclear		YES	YES
MIMAT0000377	mmu-miR-299a-5p	1222.49	0.548448	0.117689	83.5213	2.21385	3.05872e-17	1389.64	-0.384443	0.275293	113.673	0.709959	0.401111	unclear		YES	YES
MIMAT0022837	mmu-miR-299b-3p	11.6026	-0.0163632	0.989882	9.3789	2.13974	0.00397615	20.5275	0.315666	1	3.54242	-0.106717	0.975557	unclear		YES
MIMAT0022836	mmu-miR-299b-5p	38.2091	0.182372	0.770299	1.64169	1.80658	0.156554	34.7022	0.13995	0.916436	3.3868	0.19056	0.934782	unclear		YES
MIMAT0000535	mmu-miR-29a-3p	1324.3	-0.228999	0.581802	45.4555	-0.0466038	0.912443	2551.96	-0.509501	0.0851387	103.007	0.712221	0.320793	miRNA		YES	YES
MIMAT0004631	mmu-miR-29a-5p	5.25697	-0.818073	0.307637	0.229345	0.140418	1	5.59401	-0.153472	1	1.54247	1.02816	1	miRNA*		YES	YES
MIMAT0004523	mmu-miR-29b-1-5p	13.4829	0.0663214	0.922818	0.179608	-0.300382	1	7.22127	-0.308503	1	0.338162	0.0891847	1	miRNA*		YES	YES
MIMAT0017063	mmu-miR-29b-2-5p	10.4345	-0.512892	0.553001	0.229345	0.140418	1	23.5423	-0.0689401	1	1.82147	0.407396	1	miRNA*		YES	YES
MIMAT0000127	mmu-miR-29b-3p	23.5177	-1.31997	0.00934543	2.00584	-0.919213	0.483718	19.6885	-0.454294	1	5.54066	0.0610878	0.986628	miRNA		YES	YES
MIMAT0000127_1	mmu-miR-29b-3p	23.0211	-1.35809	0.00644529	2.00584	-0.919213	0.483718	19.6885	-0.454294	1	5.54066	0.0610878	0.986628	miRNA
MIMAT0000536	mmu-miR-29c-3p	129.225	-1.65194	0.000665563	1.24649	-1.79322	0.172347	172.875	-0.423362	0.376826	64.7894	0.403297	0.587272	miRNA			YES
MIMAT0004632	mmu-miR-29c-5p	16.7672	-0.795968	0.107611	1.56574	-1.41796	0.286672	32.0439	-0.221911	1	6.02373	1.18918	0.21694	miRNA*			YES
MIMAT0000378	mmu-miR-300-3p	30546	0.232755	0.591445	13274.8	1.77648	2.68105e-53	15811.2	-0.104275	0.918754	18456.1	-0.0971543	0.905408	miRNA		YES	YES
MIMAT0004578	mmu-miR-300-5p	264.121	-0.298511	0.592615	20.8453	1.64503	0.000599745	281.363	-0.426239	0.282976	7.86444	-1.94128	0.0151522	miRNA*		YES	YES
MIMAT0000379	mmu-miR-301a-3p	2187.76	-2.046	1.10204e-05	26.4903	-3.39889	5.81786e-11	3048.26	-0.0728493	0.977684	14816.3	-1.27103	0.00519193	miRNA		YES	YES
MIMAT0017008	mmu-miR-301a-5p	603.353	-2.08685	2.65433e-14	107.913	-3.90437	4.70289e-41	900.998	-0.0327445	0.977684	22.0003	-0.373677	0.752018	miRNA*		YES	YES
MIMAT0004186	mmu-miR-301b-3p	1144.06	-2.04447	8.36258e-08	38.4646	-2.69219	2.24149e-12	1190.54	-0.0871696	0.92546	4027.86	-0.882263	0.181913	miRNA		YES	YES
MIMAT0017232	mmu-miR-301b-5p	76.9987	-2.0671	9.4206e-12	46.909	-3.96051	1.68872e-20	134.823	-0.155253	0.834357	6.83575	0.498113	0.717191	miRNA*		YES	YES
MIMAT0000380	mmu-miR-302a-3p	31.4709	0.908771	0.0887607	136.432	1.86787	1.17336e-17	10.3912	-0.0562961	1	4.93723	0.436982	0.780435	miRNA		YES	YES
MIMAT0004579	mmu-miR-302a-5p	17.228	1.12298	0.0728317	286.099	2.26224	1.05673e-28	12.953	-0.342044	1	0.985424	-0.095007	1	miRNA*		YES	YES
MIMAT0003374	mmu-miR-302b-3p	52.9034	1.20844	0.0228372	502.464	1.05808	9.48891e-16	54.8461	-0.190813	0.83275	3.72507	0.774193	0.545992	miRNA			YES
MIMAT0003373	mmu-miR-302b-5p	0.0893673	-0.0711793	1	0.469566	0.826774	1	0.312758	0.0115362	1	0	0	1	miRNA*			YES
MIMAT0003376	mmu-miR-302c-3p	3.63266	0.219641	0.884159	30.5728	0.300734	0.516097	1.27179	0.015129	1	0.344764	0.0863943	1	miRNA		YES	YES
MIMAT0003375	mmu-miR-302c-5p	1.41089	-0.418601	0.729765	2.53183	0.734048	0.552123	4.08647	0.194703	1	0.417564	0.116827	1	miRNA*		YES	YES
MIMAT0003377	mmu-miR-302d-3p	38.1623	0.095142	0.859787	180.375	0.743246	0.000156603	41.4427	-0.0555736	0.977684	8.48715	-0.631157	0.610156	miRNA		YES	YES
MIMAT0017225	mmu-miR-302d-5p	0.614888	0.0336279	1	5.60857	1.71568	0.058577	0.462636	-0.0545148	1	0.332673	0.28269	1	miRNA*		YES	YES
MIMAT0014823	mmu-miR-3057-3p	1.49201	-0.985908	0.396922	0.30527	-0.146166	1	8.596	-0.00520192	1	0.594384	-0.458361	1	unclear		YES	YES
MIMAT0014822	mmu-miR-3057-5p	10.4273	-0.463834	0.60673	11.8595	-2.37684	0.000126181	43.1285	-0.0732277	0.977684	109.474	-1.91792	0.0012067	unclear		YES	YES
MIMAT0014814	mmu-miR-3058-3p	2.10071	1.19811	0.265997	1.90997	0.460321	0.729114	7.41743	-0.200576	1	4.25652	0.472715	0.761195	miRNA*		YES	YES
MIMAT0014813	mmu-miR-3058-5p	12.05	-0.183731	0.808984	0.89876	0.966882	1	22.4815	0.157004	1	0	0	1	miRNA		YES	YES
MIMAT0014812	mmu-miR-3059-3p	1.44757	-0.468525	0.729765	0	0	1	4.16974	0.192744	1	0.358085	-0.177607	1	miRNA*		YES	YES
MIMAT0014811	mmu-miR-3059-5p	44.1912	-0.755863	0.114471	0	0	1	107.826	0.0257347	0.977684	32.1572	-0.533622	0.512978	miRNA		YES	YES
MIMAT0014827	mmu-miR-3060-3p	43.1258	-1.0755	0.0601322	4.91633	-1.12874	0.209504	92.7886	-0.0523226	0.977684	20.8242	-0.276378	0.815356	miRNA		YES	YES
MIMAT0014826	mmu-miR-3060-5p	0	0	1	0	0	1	0	0	1	0	0	1	miRNA*		YES	YES
MIMAT0014829	mmu-miR-3061-3p	13.6523	1.25571	0.0276817	1.85125	-0.0350847	0.979777	16.4976	0.019614	1	58.6558	0.0823405	0.967932	unclear		YES	YES
MIMAT0014828	mmu-miR-3061-5p	9.81339	0.327641	0.726093	1.51923	-0.0894695	0.952808	4.02241	0.147917	1	21.9582	-0.125106	0.936271	unclear		YES	YES
MIMAT0014831	mmu-miR-3062-3p	0.0499889	0	1	0	0	1	0	0	1	0	0	1	miRNA*
MIMAT0014830	mmu-miR-3062-5p	28.7474	-1.92435	1.1553e-05	5.84274	-1.62219	0.0528838	108.535	0.234775	0.690783	2.26791	-0.516048	1	miRNA
MIMAT0014833	mmu-miR-3063-3p	1.22529	0.390879	0.793577	6.03922	-0.256164	0.774102	2.1377	-0.0348596	1	4.77577	1.13102	0.284431	miRNA
MIMAT0014832	mmu-miR-3063-5p	0.273154	-0.160508	1	1.17168	-0.150278	0.922066	0.87478	-0.142636	1	0.202737	0.0909481	1	miRNA*
MIMAT0014835	mmu-miR-3064-3p	3.25758	-1.60789	0.0638672	0.179608	-0.300382	1	4.35929	-0.0460007	1	0.562455	0.491584	1	unclear
MIMAT0014834	mmu-miR-3064-5p	11.7881	-1.66509	0.0120347	2.43326	-0.579217	0.627318	22.8847	-0.432371	1	2.56814	0.349217	0.83442	unclear
MIMAT0014837	mmu-miR-3065-3p	0.132397	-0.087324	1	0	0	1	0	0	1	0.424999	0.0235504	1	miRNA*			YES
MIMAT0014836	mmu-miR-3065-5p	2.3152	-0.440639	0.698673	0.30527	-0.146166	1	1.55031	0.0619459	1	0.267705	0.190597	1	miRNA			YES
MIMAT0014839	mmu-miR-3066-3p	5.25785	-0.438886	0.72148	2.28168	-0.687001	0.588325	11.4781	0.308292	1	0.958356	-0.9159	1	miRNA*		YES	YES
MIMAT0014838	mmu-miR-3066-5p	104.229	-1.40022	0.000831135	16.3751	-0.800095	0.141108	85.3154	0.343534	0.514758	31.8907	-0.715519	0.355645	miRNA		YES	YES
MIMAT0014841	mmu-miR-3067-3p	0	0	1	0.350103	-0.660898	1	0.239358	-0.031768	1	0	0	1	miRNA*			YES
MIMAT0014840	mmu-miR-3067-5p	0.667414	1.12799	1	0.350103	-0.660898	1	4.39098	0.0406811	1	0.423054	-0.103396	1	miRNA			YES
MIMAT0014843	mmu-miR-3068-3p	643.516	1.13219	4.69275e-06	97.9423	1.80745	1.35248e-13	499.96	-0.0153624	0.979151	85.2223	-0.0366929	0.986628	miRNA*			YES
MIMAT0014842	mmu-miR-3068-5p	436.222	0.891973	0.0601238	78.4075	1.07425	2.4792e-05	91.3179	0.267942	0.665785	29.7248	0.564339	0.498743	miRNA			YES
MIMAT0014845	mmu-miR-3069-3p	7.12448	0.0860211	0.935204	0.926035	-0.321454	1	6.99272	-0.386786	1	4.68125	0.435048	0.780643	unclear		YES
MIMAT0014844	mmu-miR-3069-5p	2.44914	-1.44409	0.150411	0.231901	-0.300382	1	3.71648	-0.11353	1	0.429655	-0.0944472	1	unclear		YES
MIMAT0014849	mmu-miR-3070-2-3p	0.797871	1.33233	1	0.0733687	0.106549	1	1.25359	0.0527305	1	0	0	1	unclear		YES
MIMAT0014847	mmu-miR-3070-3p	2.15828	-0.676872	0.521563	1.6948	1.2199	0.357653	0.487215	-0.0701981	1	0.358085	-0.177607	1	cell specific		YES
MIMAT0014846	mmu-miR-3070-5p	0	0	1	0	0	1	1.34775	0.0926234	1	0	0	1	cell specific		YES
MIMAT0014846_1	mmu-miR-3070-5p	0	0	1	0	0	1	1.34775	0.0926234	1	0	0	1	unclear
MIMAT0014851	mmu-miR-3071-3p	0.834669	0.710294	1	0	0	1	0.624246	0.0873091	1	0.129936	0.124522	1	miRNA*
MIMAT0014850	mmu-miR-3071-5p	0.0499889	0	1	0	0	1	0	0	1	0.286516	-0.166436	1	miRNA
MIMAT0014853	mmu-miR-3072-3p	164.474	-0.117274	0.867102	61.9895	1.37575	2.10167e-05	228.583	0.195076	0.790587	38.5925	-0.0259184	0.993081	miRNA		YES	YES
MIMAT0014852	mmu-miR-3072-5p	9.43102	-0.992121	0.107195	6.45645	-0.209899	0.826679	15.2295	0.174794	1	3.81607	-0.823208	0.487741	miRNA*		YES	YES
MIMAT0014855	mmu-miR-3073a-3p	0.431342	0.165548	1	0.231901	-0.300382	1	0.228396	-0.031768	1	0	0	1	miRNA		YES	YES
MIMAT0014854	mmu-miR-3073a-5p	0	0	1	0	0	1	0	0	1	0	0	1	miRNA*		YES	YES
MIMAT0022376	mmu-miR-3073b-3p	0	0	1	0	0	1	0.252975	-0.031768	1	0.0649682	0.0712166	1	miRNA*			YES
MIMAT0022375	mmu-miR-3073b-5p	0.531319	0.146242	1	0	0	1	0.899246	0.0303586	1	0.372121	-0.242074	1	miRNA			YES
MIMAT0014857	mmu-miR-3074-1-3p	39.1469	-1.64385	4.69275e-06	1.31075	-1.49237	0.271464	93.0865	-0.0196518	0.979151	15.7337	-0.414185	0.71132	unclear
MIMAT0014946	mmu-miR-3074-2-3p	0	0	1	0	0	1	0.179462	0.0326952	1	0	0	1	miRNA*
MIMAT0014856	mmu-miR-3074-5p	23.987	-1.06348	0.0333337	5.32051	-1.49299	0.0792485	67.1944	-0.0592805	0.977684	11.6621	-0.0664551	0.982087	unclear
MIMAT0014856_1	mmu-miR-3074-5p	23.987	-1.06348	0.0333337	5.32051	-1.49299	0.0792485	67.1944	-0.0592805	0.977684	11.6621	-0.0664551	0.982087	miRNA
MIMAT0014859	mmu-miR-3075-3p	0	0	1	0	0	1	0	0	1	0	0	1	miRNA*			YES
MIMAT0014858	mmu-miR-3075-5p	1.83655	-1.12855	0.256995	0	0	1	4.72511	0.194561	1	2.33459	-1.08481	1	miRNA			YES
MIMAT0014861	mmu-miR-3076-3p	3.4778	-0.475238	0.665168	3.11149	-0.631848	0.574871	12.1488	-0.293732	1	6.61799	-0.291987	0.855373	unclear
MIMAT0014860	mmu-miR-3076-5p	1.86868	0.155697	0.901538	1.11887	1.29712	0.341736	6.80728	-0.0287316	1	0.352198	0.0387057	1	unclear
MIMAT0014863	mmu-miR-3077-3p	7.43425	-0.0631069	0.946606	2.56227	-1.5419	0.1836	16.3576	0.281022	1	5.41442	0.164354	0.936271	miRNA
MIMAT0014862	mmu-miR-3077-5p	0.070936	-0.0711793	1	0.229345	0.140418	1	0.177336	0	1	0	0	1	miRNA*
MIMAT0014865	mmu-miR-3078-3p	6.1719	-2.02789	0.00821462	1.34196	-1.71799	0.201123	54.0116	0.119121	0.940562	3.41274	-1.16686	0.279098	miRNA*
MIMAT0014864	mmu-miR-3078-5p	13.7347	-2.75931	5.76061e-06	4.64304	-3.63581	0.000900975	90.2561	-0.158356	0.835196	39.7908	-1.7129	0.000187149	miRNA
MIMAT0014867	mmu-miR-3079-3p	0.885025	1.22218	1	0	0	1	1.12145	0.0733971	1	0.194904	0.164311	1	unclear		YES	YES
MIMAT0014866	mmu-miR-3079-5p	2.24751	-0.433829	0.729765	0.350103	-0.660898	1	5.52174	-0.251718	1	0.894102	-0.724814	1	unclear		YES	YES
MIMAT0014869	mmu-miR-3080-3p	0.47257	-0.712875	1	0.340991	-0.500984	1	1.03881	0.11513	1	3.00667	-2.09861	0.0132926	miRNA*			YES
MIMAT0014868	mmu-miR-3080-5p	4.08243	-2.92826	0.000460583	0.984401	-1.86534	0.140813	19.3468	-0.0500135	1	2.21953	-1.64198	1	miRNA			YES
MIMAT0014871	mmu-miR-3081-3p	195.95	-0.236367	0.527492	28.408	-0.27095	0.589721	322.228	-0.215393	0.690783	68.4544	-0.493287	0.498454	miRNA			YES
MIMAT0014870	mmu-miR-3081-5p	0.476233	-0.887361	1	0	0	1	1.36465	0.128549	1	0.202737	0.0909481	1	miRNA*			YES
MIMAT0014873	mmu-miR-3082-3p	41.6987	0.171352	0.775521	6.80334	0.861778	0.346503	61.1785	-0.0940068	0.976681	85.1359	-0.140142	0.877808	miRNA
MIMAT0014872	mmu-miR-3082-5p	0.686912	-0.441661	1	0.654896	1.18539	1	1.38113	0.0478577	1	0.0649682	0.0712166	1	miRNA*
MIMAT0014875	mmu-miR-3083-3p	0.254407	0.00803792	1	0	0	1	0.501688	0.0249193	1	0.36552	-0.240522	1	miRNA*
MIMAT0014874	mmu-miR-3083-5p	4.05424	0.980837	0.253347	0.429068	0.142646	1	4.02675	-0.199048	1	1.65858	-0.243521	1	miRNA
MIMAT0049847	mmu-miR-3083b-3p	0.165053	0	1	0	0	1	0.275423	0.0112074	1	0.273194	0.0322432	1	unclear
MIMAT0049846	mmu-miR-3083b-5p	0.329405	0.310621	1	0	0	1	0.931599	0.00019288	1	0	0	1	unclear
MIMAT0014877	mmu-miR-3084-3p	4.68667	-1.9326	0.00983568	0.546577	0.350351	1	12.9118	0.569984	1	3.33549	-1.01032	0.356515	miRNA		YES
MIMAT0014877_1	mmu-miR-3084-3p	4.68667	-1.9326	0.00983568	0.546577	0.350351	1	12.9118	0.569984	1	3.33549	-1.01032	0.356515	miRNA
MIMAT0014876	mmu-miR-3084-5p	6.47893	-1.39753	0.0345471	0.591117	-1.07798	1	7.87669	0.167522	1	0.372121	-0.242074	1	miRNA*		YES
MIMAT0014876_1	mmu-miR-3084-5p	6.47893	-1.39753	0.0345471	0.591117	-1.07798	1	7.87669	0.167522	1	0.372121	-0.242074	1	miRNA*
MIMAT0014879	mmu-miR-3085-3p	22.0852	-1.01817	0.119129	7.19907	-2.65915	0.000892506	77.8966	-0.369292	0.477527	37.5688	0.861984	0.190085	miRNA		YES	YES
MIMAT0014878	mmu-miR-3085-5p	1.05395	0.0963679	1	0	0	1	1.2888	-0.115027	1	0.214827	-0.0215638	1	miRNA*		YES	YES
MIMAT0014881	mmu-miR-3086-3p	0.37077	0.157511	1	0	0	1	0	0	1	0.202737	0.0909481	1	miRNA*			YES
MIMAT0014880	mmu-miR-3086-5p	11.2759	-1.1804	0.0705404	5.57479	-0.820094	0.352143	11.1801	-0.301612	1	18.4953	-0.0589939	0.986628	miRNA			YES
MIMAT0014896	mmu-miR-3087-3p	7.37778	-0.303484	0.726396	1.22779	0.0583383	0.967467	11.676	0.621777	1	0.747894	0.205982	1	miRNA
MIMAT0014895	mmu-miR-3087-5p	0.0614611	0	1	0	0	1	0	0	1	0	0	1	miRNA*
MIMAT0014898	mmu-miR-3088-3p	1.02926	-1.85463	1	0	0	1	1.27486	-0.109445	1	0.345995	0.0226314	1	miRNA
MIMAT0014897	mmu-miR-3088-5p	0.11145	0	1	0	0	1	0.0950999	-0.0102803	1	0.143258	-0.0845561	1	miRNA*
MIMAT0014900	mmu-miR-3089-3p	4.96257	-0.688626	0.482115	0	0	1	15.5757	-0.150742	1	5.65636	-0.784754	0.478887	miRNA
MIMAT0014899	mmu-miR-3089-5p	0.193858	-0.103672	1	0	0	1	0.179462	0.0326952	1	0	0	1	miRNA*
MIMAT0014902	mmu-miR-3090-3p	1.92104	-0.0762396	0.981651	0	0	1	3.64245	-0.301277	1	0.0649682	0.0712166	1	miRNA			YES
MIMAT0014901	mmu-miR-3090-5p	0.0556489	0	1	0	0	1	0.0950999	-0.0102803	1	0	0	1	miRNA*			YES
MIMAT0014904	mmu-miR-3091-3p	4.17154	-0.40726	0.6574	3.20279	-0.00948884	0.993773	2.42691	-0.0710737	1	1.72975	-0.198739	1	miRNA		YES	YES
MIMAT0014903	mmu-miR-3091-5p	0.540433	0.892848	1	0	0	1	0.730438	0.0476217	1	1.19955	-0.054122	1	miRNA*		YES	YES
MIMAT0014906	mmu-miR-3092-3p	3.5344	0.454493	0.664658	0.896681	-0.298414	1	2.23773	-0.00714073	1	0.624559	0.0742101	1	miRNA			YES
MIMAT0014905	mmu-miR-3092-5p	0	0	1	0	0	1	0	0	1	0	0	1	miRNA*			YES
MIMAT0014908	mmu-miR-3093-3p	7.87228	-0.651491	0.371523	0	0	1	34.4357	0.523528	0.333662	2.48962	-1.49344	0.135318	unclear		YES	YES
MIMAT0014907	mmu-miR-3093-5p	2.59886	-0.50594	0.654331	0	0	1	13.7916	0.0132491	1	6.96621	-1.75191	0.0374017	unclear		YES	YES
MIMAT0014910	mmu-miR-3094-3p	5.42727	-1.27422	0.0851243	0.742784	0.739128	1	9.63461	0.176432	1	0.279796	0.0328137	1	miRNA*
MIMAT0014909	mmu-miR-3094-5p	5.04852	-1.92418	0.0152405	0.350103	-0.660898	1	8.58784	0.100485	1	0.931832	-0.574684	1	miRNA
MIMAT0014912	mmu-miR-3095-3p	35.1402	0.313396	0.578436	15.2893	-1.94643	0.000619098	109.527	0.266068	0.636153	5.27815	0.958324	0.356515	unclear		YES	YES
MIMAT0014911	mmu-miR-3095-5p	5.05865	-1.46547	0.0463621	4.41707	-3.3415	0.00175643	8.17274	0.360493	1	4.06215	0.740036	0.544553	unclear		YES	YES
MIMAT0014916	mmu-miR-3097-3p	7.34025	0.198625	0.862569	1.36184	-2.03035	0.104887	10.3355	-0.0338459	1	1.0762	-0.51923	1	unclear
MIMAT0014915	mmu-miR-3097-5p	4.56791	-0.119407	0.917742	0.405436	0.543138	1	11.8781	0.0929843	1	0.967821	-0.445552	1	unclear
MIMAT0014918	mmu-miR-3098-3p	3.26671	1.76321	0.0804722	10.3497	-0.250854	0.742654	5.79544	0.15562	1	4.17612	0.282059	0.874654	miRNA		YES	YES
MIMAT0014917	mmu-miR-3098-5p	0.0801804	0.15903	1	0	0	1	0	0	1	2.9232	0.659125	0.623263	miRNA*		YES	YES
MIMAT0014816	mmu-miR-3099-3p	345.174	0.576127	0.040032	1.6232	-2.56083	0.0345877	618.77	0.255472	0.481078	423.138	0.439298	0.329645	miRNA			YES
MIMAT0014815	mmu-miR-3099-5p	0	0	1	0	0	1	0.0950999	-0.0102803	1	0	0	1	miRNA*			YES
MIMAT0000129	mmu-miR-30a-3p	7897.2	1.37723	3.51502e-05	1161.87	1.91473	1.43678e-61	3815.27	0.379939	0.172793	7062.65	1.08487	0.0595177	miRNA*		YES	YES
MIMAT0000128	mmu-miR-30a-5p	178294	-0.141515	0.793381	6041.01	0.244511	0.0391096	176398	-0.0296846	0.977684	91714.2	0.0808326	0.938826	miRNA		YES	YES
MIMAT0004524	mmu-miR-30b-3p	313.587	0.696415	0.0210272	226.347	1.20178	6.20596e-13	147.648	-0.0261805	0.977684	385.472	0.0526216	0.986628	miRNA*		YES	YES
MIMAT0000130	mmu-miR-30b-5p	22249.5	0.118578	0.676361	568.695	1.03012	2.5138e-07	13645.8	-0.136237	0.805891	3320.56	1.06131	0.0814714	miRNA		YES	YES
MIMAT0004616	mmu-miR-30c-1-3p	217.662	1.1986	1.79265e-05	183.299	1.90494	1.208e-18	89.0207	0.248803	0.690783	354.876	0.272319	0.780643	miRNA*		YES	YES
MIMAT0005438	mmu-miR-30c-2-3p	1005.54	0.656096	0.00157155	221.273	1.00521	3.93704e-08	964.071	0.0283248	0.977684	368.692	-0.174908	0.83442	miRNA*		YES	YES
MIMAT0000514	mmu-miR-30c-5p	43323.2	0.324442	0.25266	3824.13	0.288871	0.00515846	43706.4	0.10815	0.863463	6518.92	0.637455	0.311125	miRNA		YES	YES
MIMAT0000514_1	mmu-miR-30c-5p	43339.8	0.324151	0.253148	3823.19	0.288583	0.00516731	43794.4	0.10924	0.8595	6519.25	0.637486	0.311125	miRNA
MIMAT0017011	mmu-miR-30d-3p	409.285	1.49275	4.86747e-05	149.617	2.47295	4.00077e-30	86.0389	-0.05318	0.977684	1399.86	1.59973	2.49256e-06	miRNA*		YES	YES
MIMAT0000515	mmu-miR-30d-5p	67123.1	0.339902	0.186881	11196	0.583457	0.000662628	129132	0.0381097	0.977684	31343.5	0.309911	0.497455	miRNA		YES	YES
MIMAT0000249	mmu-miR-30e-3p	7222.71	0.609454	0.27983	1515.95	1.32966	1.21265e-23	4144.65	0.793454	0.000212885	8616.75	0.245912	0.824505	miRNA*		YES	YES
MIMAT0000248	mmu-miR-30e-5p	225653	0.370911	0.40685	6167.01	0.245168	0.0803738	128579	-0.0481724	0.977684	41618	0.647906	0.0631421	miRNA		YES	YES
MIMAT0025179	mmu-miR-30f	0.103259	0.15903	1	0	0	1	0.275423	0.0112074	1	0	0	1	single miRNA
MIMAT0014920	mmu-miR-3100-3p	0.543137	0.631199	1	0	0	1	1.60867	-0.00271828	1	0.28723	-0.0257086	1	unclear
MIMAT0014919	mmu-miR-3100-5p	1.43301	1.24523	0.237864	0.30527	-0.146166	1	2.32307	-0.0268201	1	0.143258	-0.0845561	1	unclear
MIMAT0014922	mmu-miR-3101-3p	1.11983	0.0230799	1	0	0	1	2.41867	-0.0296411	1	0	0	1	miRNA*		YES	YES
MIMAT0014921	mmu-miR-3101-5p	6.78455	-1.99145	0.00462367	0.919935	0.614213	1	16.7249	-0.328424	1	0.143258	-0.0845561	1	miRNA		YES	YES
MIMAT0014936	mmu-miR-3102-3p	373.499	2.79943	1.97838e-06	33.3964	1.74139	2.02206e-05	185.664	0.810045	0.0616755	25.0238	-1.44344	0.0286865	miRNA	YES	YES
MIMAT0014935	mmu-miR-3102-3p.2-3p	132.935	3.81841	3.69672e-17	8.74349	2.21138	0.00341052	53.2854	0.568299	0.296386	40.0763	-1.65435	0.000646371	unclear	YES	YES
MIMAT0014933	mmu-miR-3102-5p	10.0827	1.76131	0.0137534	0.317233	0.00212468	1	7.38132	0.471147	1	1.23238	-0.964091	1	miRNA*	YES	YES
MIMAT0014934	mmu-miR-3102-5p.2-5p	48.3522	3.23591	2.57974e-12	5.70783	1.26562	0.150901	33.5723	0.407672	0.477527	8.67623	-1.30369	0.114406	unclear	YES	YES
MIMAT0014938	mmu-miR-3103-3p	10.2307	1.26889	0.0448651	0.827948	0.0514142	1	17.6868	-0.251545	1	3.51839	-0.362093	0.824505	miRNA		YES
MIMAT0014937	mmu-miR-3103-5p	0.996266	0.753206	1	0	0	1	0.918298	0.131378	1	0.658637	-0.629932	1	miRNA*		YES
MIMAT0014940	mmu-miR-3104-3p	0.553496	-0.32944	1	0	0	1	6.99101	-0.0438829	1	0.833619	-0.0754298	1	miRNA
MIMAT0014939	mmu-miR-3104-5p	0	0	1	0	0	1	0	0	1	0.149859	-0.0845561	1	miRNA*
MIMAT0014942	mmu-miR-3105-3p	9.72128	0.558455	0.43101	0.179608	-0.300382	1	9.60443	-0.413949	1	2.08945	0.743554	1	miRNA		YES	YES
MIMAT0014941	mmu-miR-3105-5p	1.4068	0.890588	0.510031	0	0	1	1.26126	0.0783645	1	0.129936	0.124522	1	miRNA*		YES	YES
MIMAT0014818	mmu-miR-3106-3p	0	0	1	0	0	1	0	0	1	0	0	1	miRNA*
MIMAT0014817	mmu-miR-3106-5p	0.127384	0.15903	1	0	0	1	0.154051	0.0326952	1	0.482533	0.201831	1	miRNA
MIMAT0014948	mmu-miR-3108-3p	1.64673	0.663294	0.608495	0.170495	-0.300382	1	2.13654	-0.0184827	1	0.0649682	0.0712166	1	miRNA*
MIMAT0014947	mmu-miR-3108-5p	3.60131	-0.587176	0.591445	0	0	1	1.48699	0.00943058	1	4.9281	-0.414465	0.791078	miRNA
MIMAT0014950	mmu-miR-3109-3p	4.32201	0.199246	0.858069	1.44534	0.984102	0.475583	4.70432	0.182168	1	6.2231	-0.29443	0.84783	miRNA		YES	YES
MIMAT0014949	mmu-miR-3109-5p	6.52668	-0.699864	0.371523	1.05109	1.81857	0.16532	4.03591	-0.0462205	1	0.775252	-0.147703	1	miRNA*		YES	YES
MIMAT0014952	mmu-miR-3110-3p	0.160361	0.253431	1	0	0	1	0	0	1	0.149859	-0.0845561	1	miRNA*			YES
MIMAT0014951	mmu-miR-3110-5p	4.76845	-1.8638	0.0315211	0	0	1	12.7533	-0.227767	1	0.592836	-0.493942	1	miRNA			YES
MIMAT0014956	mmu-miR-3112-3p	2.30476	-0.0267399	0.993391	0	0	1	1.58295	0.090112	1	0.302583	0.097932	1	miRNA*			YES
MIMAT0014955	mmu-miR-3112-5p	4.41412	-0.0723995	0.944373	0.402396	-0.697222	1	10.2337	0.240034	1	0.475931	0.205703	1	miRNA			YES
MIMAT0014960	mmu-miR-3113-3p	0	0	1	0	0	1	0	0	1	0	0	1	miRNA*
MIMAT0014959	mmu-miR-3113-5p	0.194943	0.142885	1	0.0733687	0.106549	1	0.707991	-0.0156798	1	0.129936	0.124522	1	miRNA
MIMAT0004634	mmu-miR-31-3p	65.054	0.193503	0.759277	3.42829	0.632565	0.577275	21.232	0.209344	1	12.4155	1.16038	0.168857	miRNA*		YES	YES
MIMAT0035714	mmu-miR-3154	0.336828	-0.524024	1	0	0	1	2.36977	0.000625659	1	1.26888	0.50665	1	single miRNA
MIMAT0000538	mmu-miR-31-5p	3189.2	-0.252432	0.514591	67.5504	-0.98777	0.00111786	5450.2	0.291559	0.477527	1164.74	0.309396	0.497455	miRNA		YES	YES
MIMAT0000666	mmu-miR-320-3p	8203.71	0.964604	0.00548963	785.857	0.49634	0.00227265	15522.5	0.1338	0.834357	2121.01	0.0672249	0.94764	miRNA		YES	YES
MIMAT0017057	mmu-miR-320-5p	0.402918	-0.494691	1	0.572289	0.995086	1	0.656051	-0.0955656	1	0.267705	0.190597	1	miRNA*		YES	YES
MIMAT0000549	mmu-miR-322-3p	112573	1.02762	2.64523e-05	423.715	3.67835	7.48007e-99	74875.1	0.488058	0.0811094	6249.78	0.72671	0.078599	miRNA*		YES	YES
MIMAT0000548	mmu-miR-322-5p	8342.05	-1.2987	0.00612969	34.8316	0.801349	0.0312108	5992.38	0.394984	0.261679	4749.94	-0.442076	0.331198	miRNA		YES	YES
MIMAT0000551	mmu-miR-323-3p	3562.38	-0.515533	0.0626816	2646.7	0.268664	0.15616	10423.6	-0.115688	0.834357	1485.41	-0.75114	0.0289252	miRNA		YES	YES
MIMAT0004638	mmu-miR-323-5p	11.4566	-0.52746	0.458118	16.3501	0.137629	0.82706	59.6557	-0.221103	0.774126	18.1307	-0.203461	0.869245	miRNA*		YES	YES
MIMAT0017050	mmu-miR-32-3p	558.74	0.721242	0.0024817	81.3598	0.685799	0.01529	306.219	-0.0195533	0.977684	14.0228	0.437265	0.682432	miRNA*		YES	YES
MIMAT0000556	mmu-miR-324-3p	371.567	-0.0776017	0.887816	91.2396	-1.85599	1.35397e-15	919.898	0.237943	0.567308	149.598	-0.0476258	0.980562	unclear		YES	YES
MIMAT0000555	mmu-miR-324-5p	451.718	-2.77035	6.81195e-33	21.747	-3.74261	9.06484e-11	751.499	-0.0509589	0.977684	191.804	-0.958061	0.00822117	unclear		YES	YES
MIMAT0004640	mmu-miR-325-3p	352.56	-1.16988	1.15655e-05	0	0	1	692.526	-0.376869	0.340395	39.6949	0.255017	0.824505	miRNA		YES	YES
MIMAT0000558	mmu-miR-325-5p	199.372	-0.579786	0.0928605	0	0	1	261.217	0.0259443	0.977684	21.6337	0.0402732	0.990982	miRNA*		YES	YES
MIMAT0000654	mmu-miR-32-5p	1825.07	0.281109	0.676361	1587.02	0.829157	0.00045355	331.288	-0.159452	0.835196	96.0387	0.960387	0.0551316	miRNA		YES	YES
MIMAT0000559	mmu-miR-326-3p	341.983	-0.14976	0.809364	12.0774	-2.4471	7.83633e-05	567.165	0.0326285	0.977684	181.511	0.719393	0.218131	miRNA		YES	YES
MIMAT0017027	mmu-miR-326-5p	0.0893673	-0.0711793	1	0	0	1	0	0	1	0.194904	0.164311	1	miRNA*		YES	YES
MIMAT0004867	mmu-miR-327	0	0	1	0	0	1	0	0	1	0	0	1	single miRNA
MIMAT0000565	mmu-miR-328-3p	773.116	1.31682	0.0123756	862.738	1.01305	1.40267e-11	1917.49	0.176134	0.834357	1265.16	0.563751	0.263321	miRNA		YES	YES
MIMAT0017030	mmu-miR-328-5p	2.21729	1.31595	0.207966	0.807832	-0.0705793	1	6.92027	0.126692	1	0.966296	0.304346	1	miRNA*		YES	YES
MIMAT0000567	mmu-miR-329-3p	2979.29	0.0997824	0.86772	433.839	1.44207	6.13851e-20	4196.56	-0.544608	0.0322324	239.185	0.754737	0.323115	miRNA		YES	YES
MIMAT0017032	mmu-miR-329-5p	4482.9	0.692678	0.254897	2057.34	1.5742	1.07798e-43	4751.32	-0.73847	0.000644296	445.215	0.367853	0.420643	miRNA*		YES	YES
MIMAT0000569	mmu-miR-330-3p	263.178	0.207765	0.620357	114.311	0.139183	0.673243	707.804	0.595492	0.0781595	86.604	-0.135605	0.874654	miRNA*		YES	YES
MIMAT0004642	mmu-miR-330-5p	516.026	-0.347896	0.436114	190.112	-0.359747	0.0653701	576.574	0.156847	0.821483	509.596	0.382455	0.371508	miRNA		YES	YES
MIMAT0000571	mmu-miR-331-3p	356.493	-2.94701	3.30314e-12	18.226	-3.34536	3.55343e-08	1005.6	0.286921	0.477527	618.23	-0.682434	0.0794278	unclear			YES
MIMAT0004643	mmu-miR-331-5p	154.084	-2.99027	5.66175e-17	8.30427	-3.7139	0.000159123	161.615	0.389599	0.361261	25.1501	-0.145766	0.903407	unclear			YES
MIMAT0004666	mmu-miR-33-3p	114.958	0.823689	0.0468907	14.3335	1.31722	0.0388683	45.3246	-0.10645	0.965736	26.235	1.35548	0.060336	miRNA*		YES	YES
MIMAT0004704	mmu-miR-335-3p	23178.3	0.953475	0.0032632	3401.71	1.81844	4.385e-72	18737.5	0.026671	0.977684	13901.1	0.621731	0.0839594	unclear		YES	YES
MIMAT0000766	mmu-miR-335-5p	164953	-1.24694	0.000270666	217.088	1.58324	4.7896e-14	180045	0.157957	0.792497	11231.4	0.149497	0.85395	unclear		YES	YES
MIMAT0000667	mmu-miR-33-5p	230.004	0.375373	0.614278	18.4201	0.87178	0.0997318	258.221	-0.278996	0.635789	94.6176	0.658672	0.232296	miRNA		YES	YES
MIMAT0000578	mmu-miR-337-3p	349.64	0.95511	0.0154936	29.3844	2.63816	2.92099e-08	175.288	-0.561466	0.0931774	49.1314	-1.01579	0.0586543	unclear		YES	YES
MIMAT0004644	mmu-miR-337-5p	5616.18	-0.754971	0.0154321	1604.48	1.62929	1.05178e-42	4742.09	0.113794	0.835196	513.788	-1.23528	2.42466e-05	unclear		YES	YES
MIMAT0000582	mmu-miR-338-3p	160.524	-1.64255	0.000411959	0	0	1	90.5166	-0.218672	0.792497	134.839	0.630797	0.14326	unclear		YES	YES
MIMAT0004647	mmu-miR-338-5p	292.56	-0.070616	0.875374	0.948974	-0.343038	1	463.211	0.00424034	0.991279	25.5693	0.121896	0.934782	unclear		YES	YES
MIMAT0004649	mmu-miR-339-3p	217.902	0.495622	0.0628703	38.9222	0.395949	0.357653	170.881	0.0552219	0.977684	188.743	-1.68775	2.5111e-07	unclear		YES	YES
MIMAT0000584	mmu-miR-339-5p	1035.42	0.169938	0.729765	159.552	-0.414464	0.0388683	1832.86	0.212064	0.729818	148.478	0.342659	0.641585	unclear		YES	YES
MIMAT0000586	mmu-miR-340-3p	2158.03	-0.0111382	0.971733	82.403	-0.991597	3.91848e-05	2905.82	-0.0205609	0.977684	114.893	0.0485124	0.982087	unclear		YES	YES
MIMAT0004651	mmu-miR-340-5p	34664.8	-0.790818	0.0200007	1142.66	-1.03999	9.20971e-12	47613.9	-0.152767	0.824539	11915.2	-0.815448	0.0979957	unclear		YES	YES
MIMAT0000588	mmu-miR-341-3p	1188.25	-2.59374	1.21965e-27	558.69	-1.97991	5.99104e-40	1746.01	-0.0760358	0.97041	6027.69	-1.17846	0.0160255	miRNA
MIMAT0017037	mmu-miR-341-5p	13.5038	-2.29902	8.36048e-05	22.0785	-2.24257	2.30167e-06	6.29237	0.11205	1	34.7564	-0.451742	0.624753	miRNA*
MIMAT0000590	mmu-miR-342-3p	3577.68	0.356506	0.436114	175.299	-0.675257	0.000770463	8248.37	0.0555734	0.977684	1613.82	0.717451	0.190085	unclear		YES	YES
MIMAT0004653	mmu-miR-342-5p	145.96	0.982523	0.00636864	31.7415	-1.94707	1.87302e-06	393.05	0.271317	0.477527	104.659	0.0991483	0.913706	unclear		YES	YES
MIMAT0004868	mmu-miR-343	0	0	1	0	0	1	0.177336	0	1	0	0	1	single miRNA
MIMAT0000593	mmu-miR-344-3p	576.34	-1.01473	0.010731	9.20687	-1.90927	0.00439322	1754.35	-0.451658	0.191007	67.3247	-2.55673	2.54717e-11	miRNA
MIMAT0000593_1	mmu-miR-344-3p	576.34	-1.01473	0.010731	9.20687	-1.90927	0.00439322	1754.35	-0.451658	0.191007	67.3247	-2.55673	2.54717e-11	miRNA
MIMAT0017038	mmu-miR-344-5p	0.891494	1.0306	1	0	0	1	0.837337	-0.08484	1	0	0	1	miRNA*
MIMAT0017038_1	mmu-miR-344-5p	0.891494	1.0306	1	0	0	1	0.837337	-0.08484	1	0	0	1	miRNA*
MIMAT0014926	mmu-miR-344b-3p	18.2809	-0.51646	0.309985	3.511	-1.32525	0.21347	35.3967	0.0333679	0.977684	11.2111	-2.62595	0.000261747	miRNA
MIMAT0014925	mmu-miR-344b-5p	0	0	1	0	0	1	0	0	1	0	0	1	miRNA*
MIMAT0014928	mmu-miR-344c-3p	40.8469	-2.72829	1.61613e-07	0.231901	-0.300382	1	37.1954	0.0952639	0.977684	11.1036	-0.273044	0.843791	miRNA		YES
MIMAT0014927	mmu-miR-344c-5p	0.166947	0	1	0.231901	-0.300382	1	1.44807	-0.0463189	1	0.0649682	0.0712166	1	miRNA*		YES
MIMAT0014819	mmu-miR-344d-1-5p	0.506175	-0.116163	1	0	0	1	0.239358	-0.031768	1	0	0	1	miRNA*
MIMAT0014961	mmu-miR-344d-2-5p	0	0	1	0	0	1	0.266593	-0.031768	1	0	0	1	miRNA*
MIMAT0014807	mmu-miR-344d-3-5p	17.525	2.00492	0.000537405	0	0	1	4.23899	-0.166966	1	1.87078	0.329611	1	miRNA*		YES
MIMAT0014808	mmu-miR-344d-3p	16.955	-0.522924	0.354391	0	0	1	39.4986	0.458665	0.398679	10.9651	-0.280493	0.824505	miRNA		YES
MIMAT0014808_1	mmu-miR-344d-3p	16.8276	-0.551033	0.32189	0	0	1	39.4986	0.458665	0.398679	10.9651	-0.280493	0.824505	miRNA
MIMAT0014808_2	mmu-miR-344d-3p	16.8276	-0.551033	0.32189	0	0	1	39.4986	0.458665	0.398679	10.9651	-0.280493	0.824505	miRNA
MIMAT0014924	mmu-miR-344e-3p	4.95308	-1.14105	0.142653	0	0	1	23.425	-0.0458478	1	1.44204	-0.576557	1	miRNA
MIMAT0014923	mmu-miR-344e-5p	0.135829	0.142885	1	0	0	1	0	0	1	0	0	1	miRNA*
MIMAT0014932	mmu-miR-344f-3p	86.0192	0.630864	0.236694	0.944071	-1.38041	1	112.881	0.0415806	0.977684	76.8954	-2.42277	2.20437e-08	unclear		YES
MIMAT0014931	mmu-miR-344f-5p	9.63299	-2.8294	0.000327658	0	0	1	12.0854	0.158281	1	1.53799	-1.3278	1	unclear		YES
MIMAT0014930	mmu-miR-344g-3p	9.58591	1.346	0.0392622	0	0	1	8.46256	-0.0125568	1	0.744243	-0.601588	1	miRNA
MIMAT0014929	mmu-miR-344g-5p	0.0801804	0.15903	1	0	0	1	0	0	1	0	0	1	miRNA*
MIMAT0022384	mmu-miR-344h-3p	0	0	1	0	0	1	0.0950999	-0.0102803	1	0	0	1	unclear
MIMAT0022384_1	mmu-miR-344h-3p	0	0	1	0	0	1	0.0950999	-0.0102803	1	0	0	1	unclear
MIMAT0022383	mmu-miR-344h-5p	0.135829	0.142885	1	0	0	1	0	0	1	0	0	1	unclear
MIMAT0022383_1	mmu-miR-344h-5p	0.135829	0.142885	1	0	0	1	0	0	1	0	0	1	unclear
MIMAT0022503	mmu-miR-344i	0.302292	-0.505859	1	0	0	1	0.549124	0.0261632	1	0	0	1	single miRNA
MIMAT0004656	mmu-miR-345-3p	1089.47	-0.539735	0.225578	204.221	-0.471274	0.0175466	1137.23	0.171428	0.812316	749.083	-0.372199	0.467745	unclear		YES	YES
MIMAT0000595	mmu-miR-345-5p	220.17	-1.85658	4.07586e-06	29.2367	-2.1316	5.46483e-08	561.085	0.0872207	0.919662	128.328	-0.271382	0.796351	unclear		YES	YES
MIMAT0017039	mmu-miR-346-3p	0.378277	0.46424	1	0.376082	0.562841	1	0.266593	-0.031768	1	0.129936	0.124522	1	miRNA*			YES
MIMAT0000597	mmu-miR-346-5p	56.9231	-0.0818846	0.922818	20.2809	0.682083	0.185733	315.028	-0.208467	0.729818	17.8014	-0.0789802	0.975557	miRNA			YES
MIMAT0015640	mmu-miR-3470a	0	0	1	0	0	1	0	0	1	0	0	1	single miRNA
MIMAT0015641	mmu-miR-3470b	0	0	1	0	0	1	0	0	1	0	0	1	single miRNA
MIMAT0015642	mmu-miR-3471	0	0	1	0	0	1	0	0	1	0	0	1	single miRNA
MIMAT0015642_1	mmu-miR-3471	0	0	1	0	0	1	0	0	1	0	0	1	single miRNA
MIMAT0015643	mmu-miR-3472	0	0	1	0	0	1	0	0	1	0	0	1	single miRNA
MIMAT0015645	mmu-miR-3473a	0	0	1	0	0	1	0	0	1	0	0	1	single miRNA
MIMAT0020367	mmu-miR-3473b	0	0	1	0	0	1	0	0	1	0	0	1	single miRNA
MIMAT0020614	mmu-miR-3473c	0	0	1	0	0	1	0	0	1	0	0	1	single miRNA
MIMAT0020632	mmu-miR-3473d	8.91204	0.852556	0.332127	10.1057	0.00703239	0.993773	6.02924	0.0306683	1	16.4744	0.619981	0.473256	single miRNA
MIMAT0025587	mmu-miR-3473e	0	0	1	0	0	1	0	0	1	0	0	1	single miRNA
MIMAT0031390	mmu-miR-3473f	0.070936	-0.0711793	1	0	0	1	0	0	1	0.0649682	0.0712166	1	single miRNA
MIMAT0031427	mmu-miR-3473g	1.38487	-0.289223	0.832955	0.46397	0.25261	1	5.11904	-0.0763133	1	3.02814	0.113221	0.975557	single miRNA
MIMAT0049861	mmu-miR-3473h-5p	1.12738	-1.02097	1	0.350103	-0.660898	1	6.02278	0.294329	1	2.24191	-0.29727	1	single miRNA
MIMAT0015646	mmu-miR-3474	3.54166	-1.2731	0.152089	3.08502	-3.509	0.00178256	26.1614	0.173617	1	0	0	1	single miRNA
MIMAT0015219	mmu-miR-3475-3p	217.175	-0.835845	0.00537982	7.3774	-3.49632	0.000199789	1291.78	0.0361246	0.977684	57.783	-1.78763	0.00059618	miRNA
MIMAT0026642	mmu-miR-3475-5p	0.0981085	0.15903	1	0	0	1	0	0	1	0	0	1	miRNA*
MIMAT0017022	mmu-miR-34a-3p	12.9834	1.37519	0.0260057	4.98768	0.260186	0.797056	7.49809	-0.145695	1	0.969323	0.0992698	1	miRNA*		YES	YES
MIMAT0000542	mmu-miR-34a-5p	2245.15	-0.654183	0.114673	423.65	-0.444719	0.0177551	2796.03	0.277968	0.567308	71.3053	9.80906e-05	0.999776	miRNA		YES	YES
MIMAT0004581	mmu-miR-34b-3p	290.264	0.569563	0.0981238	5.45461	-1.13148	0.1836	180.294	0.0369478	0.977684	27.3547	1.12952	0.0595177	unclear		YES	YES
MIMAT0000382	mmu-miR-34b-5p	32.1216	1.35483	0.0137222	18.1522	-1.52788	0.00182883	25.4279	-0.750137	1	100.399	0.623909	0.327122	unclear		YES	YES
MIMAT0004580	mmu-miR-34c-3p	113.399	0.782797	0.0362465	3.17767	-0.459685	0.686076	53.9681	0.214188	0.815079	12.0512	0.767397	0.402789	miRNA*		YES	YES
MIMAT0000381	mmu-miR-34c-5p	2299.12	0.493775	0.152631	121.801	-1.5198	1.25015e-09	2114.17	-0.0861759	0.931025	893.03	0.185119	0.824505	miRNA		YES	YES
MIMAT0000605	mmu-miR-350-3p	654.239	0.298379	0.387505	47.9117	0.671352	0.0995529	434.159	-0.357195	0.289997	74.1454	0.387693	0.682432	miRNA		YES	YES
MIMAT0017040	mmu-miR-350-5p	267.134	2.23012	2.92179e-06	26.106	0.012946	0.9798	122.208	-0.608073	0.0933786	161.409	1.42171	6.07545e-05	miRNA*		YES	YES
MIMAT0017042	mmu-miR-351-3p	655.682	0.754122	0.0499609	4.84851	1.32687	0.175581	486.138	0.0418271	0.977684	345.67	0.967245	0.015478	miRNA*		YES	YES
MIMAT0000609	mmu-miR-351-5p	23654.8	0.203166	0.700782	277.18	-0.334708	0.200795	52131.6	-0.133334	0.834357	64889.7	0.359099	0.356515	miRNA		YES	YES
MIMAT0031410	mmu-miR-3535	88.626	0.648139	0.129813	170.084	0.0107664	0.967467	58.6966	-0.00800833	0.985319	29.2445	0.0460845	0.986628	single miRNA
MIMAT0022354	mmu-miR-3544-3p	1.86068	-0.322909	0.793577	0	0	1	5.75131	0.108743	1	1.20501	0.794859	1	unclear			YES
MIMAT0022353	mmu-miR-3544-5p	18.6274	0.21631	0.721903	0	0	1	9.7826	-0.486283	1	2.71199	-0.604692	0.681749	unclear			YES
MIMAT0027833	mmu-miR-3547-3p	4.7833	2.20244	0.0180153	0	0	1	5.81346	0.239157	1	2.14397	0.407307	1	miRNA	YES
MIMAT0027832	mmu-miR-3547-5p	0	0	1	0	0	1	0.310633	-0.0104987	1	0	0	1	miRNA*	YES
MIMAT0035715	mmu-miR-3552	2.06361	0.792342	0.518853	0	0	1	3.14377	-0.209997	1	2.23667	1.22036	1	single miRNA
MIMAT0029855	mmu-miR-3569-3p	0.582681	0.307654	1	0.243864	-0.131073	1	0.696066	-0.0166887	1	0.202737	0.0909481	1	unclear
MIMAT0029854	mmu-miR-3569-5p	0.266965	0.253431	1	0.419955	0.141694	1	0.299141	0.0112074	1	0.202737	0.0909481	1	unclear
MIMAT0020636	mmu-miR-3572-3p	2.14047	0.983852	0.382907	0.179608	-0.300382	1	15.4112	0.0488971	1	1.77905	-0.465783	1	miRNA		YES
MIMAT0022986	mmu-miR-3572-5p	0.762193	-0.756501	1	0.170495	-0.300382	1	1.29168	0.0986538	1	0.302583	0.097932	1	miRNA*		YES
MIMAT0017075	mmu-miR-361-3p	1288.54	1.49146	3.14693e-11	1693.97	1.20923	7.65015e-07	1159.32	-0.0217183	0.977684	702.646	2.64392	1.72344e-20	miRNA*		YES	YES
MIMAT0000704	mmu-miR-361-5p	4461.15	-0.183259	0.550897	441.289	0.680387	0.000535478	7921.64	0.237949	0.483281	590.082	0.0176222	0.993081	miRNA		YES	YES
MIMAT0035717	mmu-miR-3618-3p	0.253567	-0.223132	1	0	0	1	0.1902	-0.031768	1	0	0	1	unclear
MIMAT0035716	mmu-miR-3618-5p	0.527787	-0.908918	1	0.231901	-0.300382	1	0.312758	0.0115362	1	0.149859	-0.0845561	1	unclear
MIMAT0029879	mmu-miR-3620-3p	0	0	1	0	0	1	0	0	1	0	0	1	unclear
MIMAT0029878	mmu-miR-3620-5p	0	0	1	0.170495	-0.300382	1	0	0	1	0	0	1	unclear
MIMAT0004684	mmu-miR-362-3p	5185.65	0.552939	0.241425	41.182	1.16912	0.00525273	3627.31	-0.380412	0.372912	106.406	0.933715	0.052051	unclear		YES	YES
MIMAT0000706	mmu-miR-362-5p	4706.32	0.596684	0.163463	41.1495	0.396743	0.275226	7717.9	-1.02366	2.04747e-07	83.0666	-0.557157	0.327122	unclear		YES	YES
MIMAT0000708	mmu-miR-363-3p	759.123	1.4158	3.59507e-05	3118.82	0.396615	0.00168792	627.483	-0.40602	0.292317	148.896	0.397807	0.564846	unclear		YES	YES
MIMAT0017076	mmu-miR-363-5p	118.374	0.660921	0.0674081	247.03	0.368278	0.103961	123.583	-0.157961	0.835196	7.1616	0.808423	0.478555	unclear		YES	YES
MIMAT0017077	mmu-miR-365-1-5p	6.24204	-0.111113	0.915478	3.4252	-0.60835	0.59765	9.78789	0.313006	1	2.29554	-0.587822	1	miRNA*		YES	YES
MIMAT0017179	mmu-miR-365-2-5p	14.5063	0.159494	0.86772	14.9209	-1.78337	0.00115294	59.8048	0.635633	0.133482	11.5211	-0.66202	0.555482	miRNA*		YES	YES
MIMAT0000711	mmu-miR-365-3p	591.971	0.121205	0.854321	18.2911	-0.816032	0.114093	732.422	-0.291765	0.477527	56.3492	-0.310589	0.761195	miRNA		YES	YES
MIMAT0000711_1	mmu-miR-365-3p	592.12	0.120234	0.854321	18.2911	-0.816032	0.114093	732.599	-0.291763	0.477527	56.3492	-0.310589	0.761195	miRNA
MIMAT0003181	mmu-miR-367-3p	1.12136	1.66407	1	4.10415	2.03217	0.0520889	0.28904	0.0112074	1	1.47162	0.629881	1	miRNA			YES
MIMAT0017214	mmu-miR-367-5p	0	0	1	0	0	1	0	0	1	0	0	1	miRNA*			YES
MIMAT0003186	mmu-miR-369-3p	70853.5	-3.60956	2.74894e-32	610.373	-1.27413	9.41764e-06	139702	-0.166607	0.749962	2696.49	-0.29562	0.630332	unclear		YES	YES
MIMAT0003185	mmu-miR-369-5p	4488.94	-4.28633	9.67589e-72	171.256	-2.67426	3.02863e-35	8237.99	-0.207954	0.60634	1278.24	-0.899712	0.00360318	unclear		YES	YES
MIMAT0001095	mmu-miR-370-3p	3511.67	-0.629317	0.0804722	2846.54	-0.334316	0.190768	10154.5	0.218987	0.690783	1554.22	-0.200581	0.735107	miRNA		YES	YES
MIMAT0017174	mmu-miR-370-5p	410.178	-0.187189	0.604801	75.5176	1.03368	3.23387e-05	780.987	0.246864	0.549514	136.494	-0.425839	0.466504	miRNA*		YES	YES
MIMAT0003728	mmu-miR-374b-3p	634.049	0.278184	0.519959	11.3755	2.84425	0.000123786	192.833	-0.229998	0.659493	52.1271	-0.13175	0.900092	unclear		YES	YES
MIMAT0003727	mmu-miR-374b-5p	4735.25	0.151664	0.850278	563.681	1.93308	8.82902e-18	4111.95	-0.527453	0.0811094	119.277	-1.05084	0.00636198	unclear		YES	YES
MIMAT0014954	mmu-miR-374c-3p	0.362578	0.32249	1	0	0	1	0.1902	-0.031768	1	0	0	1	miRNA*		YES
MIMAT0014953	mmu-miR-374c-5p	19.0305	0.142446	0.896851	2.42853	2.29796	0.0556921	6.80318	-0.223117	1	0	0	1	miRNA		YES
MIMAT0000739	mmu-miR-375-3p	1643.64	-0.70082	0.0814989	2.7719	-1.80864	0.104577	3807.8	0.0234072	0.977684	3302.29	-0.445157	0.497455	miRNA			YES
MIMAT0017078	mmu-miR-375-5p	0	0	1	0	0	1	0	0	1	0	0	1	miRNA*			YES
MIMAT0000740	mmu-miR-376a-3p	2666.75	-1.88885	3.71651e-05	13.6292	-1.00073	0.0852236	4333.58	-0.323835	0.477527	406.397	0.363894	0.531446	miRNA		YES	YES
MIMAT0003387	mmu-miR-376a-5p	2539.66	-2.14387	1.92656e-08	54.4931	-0.361657	0.281538	2505.35	-0.164145	0.786007	499.879	0.0440248	0.980562	miRNA*		YES	YES
MIMAT0001092	mmu-miR-376b-3p	29641.2	-1.39042	4.98572e-06	1012.53	1.43604	2.07883e-30	27299.3	-0.15696	0.792497	1813.41	0.849008	0.097019	miRNA		YES	YES
MIMAT0003388	mmu-miR-376b-5p	2519.44	-1.80011	0.000864564	42.1005	1.50699	2.10917e-05	1051.72	-0.045759	0.977684	237.844	0.747172	0.127994	miRNA*		YES	YES
MIMAT0003183	mmu-miR-376c-3p	14111.9	-0.561159	0.257005	431.633	2.35253	7.11201e-38	11427.3	0.186532	0.659493	415.577	0.722284	0.245095	miRNA		YES	YES
MIMAT0005295	mmu-miR-376c-5p	42.0756	-0.872728	0.106027	6.80889	2.56585	0.00368903	24.4155	-0.177251	1	10.0868	0.533305	0.634274	miRNA*		YES	YES
MIMAT0000741	mmu-miR-377-3p	3029.31	-3.19779	2.4211e-18	40.8694	-0.397552	0.387539	2037.63	-0.0529446	0.977684	1482.29	-3.10259	9.96836e-30	miRNA		YES	YES
MIMAT0017079	mmu-miR-377-5p	154.908	-0.761344	0.053397	42.4047	-0.0439581	0.922066	326.609	-0.156878	0.831694	94.0397	-0.619331	0.174984	miRNA*		YES	YES
MIMAT0003151	mmu-miR-378a-3p	48960.4	-0.559136	0.144107	3632.28	-0.899642	3.21775e-06	62210.9	0.0923335	0.916436	41455.1	-0.340653	0.608184	unclear		YES	YES
MIMAT0000742	mmu-miR-378a-5p	548.934	1.94484	1.16088e-07	49.758	1.10747	0.000435027	516.876	0.213998	0.726512	301.328	1.49824	8.23899e-07	unclear		YES	YES
MIMAT0019348	mmu-miR-378b	83.5	0.661267	0.0183914	27.9127	-0.132412	0.776954	47.5516	-0.339602	0.556325	17.4604	0.635915	0.478555	single miRNA
MIMAT0025138	mmu-miR-378c	600.195	-0.154666	0.714661	55.5906	-1.05777	0.00020006	663.412	-0.475457	0.171811	261.772	-0.718172	0.1288	single miRNA
MIMAT0025167	mmu-miR-378d	51.1751	0.413065	0.241425	7.38006	1.01709	0.223997	23.2296	-0.0619638	1	8.20235	0.397566	0.780643	single miRNA
MIMAT0017080	mmu-miR-379-3p	9878.49	0.0777604	0.892199	1003.33	1.40538	9.79695e-29	9704.76	-0.0480951	0.977684	1507.36	0.525686	0.181353	miRNA*		YES	YES
MIMAT0000743	mmu-miR-379-5p	268799	-1.27111	0.0152405	13643.1	1.01704	7.50951e-21	131385	0.126023	0.859314	3347.73	-0.559353	0.22326	miRNA		YES	YES
MIMAT0000745	mmu-miR-380-3p	10461.1	-4.98935	8.82683e-84	201.394	-3.46183	2.78327e-53	11828.5	0.113424	0.845484	1665.83	-0.679942	0.277432	unclear		YES	YES
MIMAT0000744	mmu-miR-380-5p	2617.57	-4.79359	1.52173e-99	115.02	-3.35574	2.12722e-39	3035.48	0.341982	0.311582	76.5147	-1.65033	4.7595e-05	unclear		YES	YES
MIMAT0000746	mmu-miR-381-3p	68313.1	0.407616	0.312146	23240.3	2.04858	1.74593e-29	16986.2	-0.0740393	0.977684	88384.3	0.215025	0.824505	miRNA		YES	YES
MIMAT0017081	mmu-miR-381-5p	83.5497	0.935508	0.000824567	2.76024	0.987138	0.40033	124.538	-0.252729	0.665785	11.0561	0.574528	0.587272	miRNA*		YES	YES
MIMAT0004691	mmu-miR-382-3p	16085.4	-1.70263	5.06735e-07	894.43	0.395287	0.00687195	21437.2	0.0527995	0.977684	379.608	-0.302599	0.585831	miRNA*		YES	YES
MIMAT0000747	mmu-miR-382-5p	11964.5	-2.217	1.75543e-34	852.148	-0.793011	2.49368e-11	13425	-0.443322	0.22889	893.98	-0.679804	0.117858	miRNA		YES	YES
MIMAT0017082	mmu-miR-383-3p	6.46571	1.05051	0.211813	0.0733687	0.106549	1	11.1157	0.395827	1	1.7928	0.33754	1	miRNA*		YES	YES
MIMAT0000748	mmu-miR-383-5p	300.246	1.00835	0.00250455	3.97714	3.57873	0.00129078	679.107	-0.0735298	0.977684	193.91	0.505135	0.487037	miRNA		YES	YES
MIMAT0001076	mmu-miR-384-3p	2694.62	-0.0901079	0.887816	0	0	1	3812.92	-0.158894	0.789829	161.514	0.805655	0.145748	unclear		YES	YES
MIMAT0004745	mmu-miR-384-5p	1082.96	-0.719858	0.0292263	0	0	1	1800.76	0.179438	0.752087	180.415	0.541963	0.349328	unclear		YES	YES
MIMAT0019336	mmu-miR-3960	0	0	1	0	0	1	0	0	1	0	0	1	single miRNA
MIMAT0019338	mmu-miR-3961	0	0	1	0	0	1	0	0	1	0	0	1	single miRNA
MIMAT0019340	mmu-miR-3962	13.5758	0.245777	0.740734	0.146737	0.240645	1	14.5695	-0.051215	1	1.30801	0.276081	1	single miRNA
MIMAT0019341	mmu-miR-3963	0.133482	0.15903	1	0	0	1	0	0	1	0	0	1	single miRNA
MIMAT0019344	mmu-miR-3964	0.630552	-0.105602	1	0.578488	-0.454891	1	0.27373	0.0112074	1	0.452442	0.0236457	1	single miRNA
MIMAT0019347	mmu-miR-3965	0.0893673	-0.0711793	1	0	0	1	0	0	1	0	0	1	single miRNA
MIMAT0019350	mmu-miR-3966	0	0	1	0	0	1	0	0	1	0	0	1	single miRNA
MIMAT0019351	mmu-miR-3967	0	0	1	0	0	1	0	0	1	0	0	1	single miRNA
MIMAT0019352	mmu-miR-3968	0.185799	0	1	0	0	1	0.50595	-0.0992006	1	2.59683	1.04389	0.356515	single miRNA
MIMAT0019353	mmu-miR-3969	0.0499889	0	1	0.231901	-0.300382	1	0	0	1	0.0649682	0.0712166	1	single miRNA
MIMAT0019355	mmu-miR-3970	31.4285	0.502122	0.39046	0.845648	1.56935	1	17.0257	-0.175918	1	5.92184	-0.262966	0.877808	single miRNA
MIMAT0019356	mmu-miR-3971	0	0	1	0.350103	-0.660898	1	0	0	1	0	0	1	single miRNA
MIMAT0001090	mmu-miR-409-3p	16595.9	-1.68287	1.54652e-10	5816.8	-1.62564	2.09636e-13	42515.1	-0.155084	0.76114	15382.9	-1.85645	9.15275e-09	unclear		YES	YES
MIMAT0004746	mmu-miR-409-5p	5598.79	-1.16135	4.42807e-07	1120.81	-0.501623	4.76987e-05	11389.8	-0.337465	0.275293	255.082	-2.63582	2.54717e-11	unclear		YES	YES
MIMAT0001091	mmu-miR-410-3p	19902.7	-2.90364	5.86513e-23	573.781	-1.18412	9.10704e-16	22741.6	-0.227614	0.659493	113499	0.137918	0.900092	miRNA		YES	YES
MIMAT0017172	mmu-miR-410-5p	758.668	-3.76671	4.02881e-27	33.3598	-1.55561	1.37862e-05	913.368	0.00148993	0.99666	42.6943	-0.0258849	0.993081	miRNA*		YES	YES
MIMAT0001093	mmu-miR-411-3p	17544.6	-1.18862	0.00384312	1129.82	0.445456	0.00336947	31868.8	-0.0705692	0.953129	5134.86	0.145433	0.824505	miRNA*		YES	YES
MIMAT0004747	mmu-miR-411-5p	52734.7	-1.57582	2.08761e-09	5141.95	0.942474	9.89221e-17	60092.3	-0.0935484	0.940562	197159	-0.174029	0.857484	miRNA		YES	YES
MIMAT0001094	mmu-miR-412-3p	94.1867	-1.07667	0.0284863	16.2676	-0.391579	0.521972	387.585	0.130315	0.834357	53.5039	-0.27545	0.780643	unclear		YES	YES
MIMAT0017173	mmu-miR-412-5p	1525.04	-1.67341	7.03432e-19	125.942	-0.136991	0.651771	6059.68	0.199681	0.607598	228.356	-1.40322	5.48031e-05	unclear		YES	YES
MIMAT0004869	mmu-miR-421-3p	1781.86	-0.331783	0.268356	61.6316	0.611762	0.0581483	2709.73	0.301252	0.423214	2206.47	-0.18282	0.791078	miRNA		YES	YES
MIMAT0017273	mmu-miR-421-5p	6.51233	-0.355473	0.665212	0	0	1	5.21992	-0.0882086	1	12.3916	-0.234275	0.864358	miRNA*		YES	YES
MIMAT0003454	mmu-miR-423-3p	3857.27	-0.0111599	0.992363	2637.98	-0.570833	0.0020577	10436.1	0.394484	0.236417	2289.33	0.613356	0.27054	unclear		YES	YES
MIMAT0004825	mmu-miR-423-5p	695.245	0.228332	0.698012	731.447	-0.723276	0.000457273	3040.89	0.373153	0.292317	1375.54	0.0475035	0.970318	unclear		YES	YES
MIMAT0001342	mmu-miR-425-3p	134.689	0.533693	0.0796937	102.147	0.763937	0.000892506	193.942	0.0107916	0.981149	69.7728	-0.146409	0.894594	miRNA*		YES	YES
MIMAT0004750	mmu-miR-425-5p	6445.49	-2.79943	1.37726e-30	259.225	-2.72367	6.10319e-43	12389.1	0.187764	0.632935	1015.59	-0.828673	0.00704903	miRNA		YES	YES
MIMAT0001537	mmu-miR-429-3p	11085.4	-1.37872	0.000206214	194.921	-2.5743	5.53253e-31	15457.6	0.2905	0.430671	1508.84	0.265614	0.733025	miRNA		YES	YES
MIMAT0017178	mmu-miR-429-5p	0.126536	0	1	0	0	1	0	0	1	0.302583	0.097932	1	miRNA*		YES	YES
MIMAT0004753	mmu-miR-431-3p	258.015	-0.89852	0.00112555	120.204	-0.662899	0.00454454	414.739	0.386787	0.349645	419.344	-1.33929	5.21528e-06	miRNA*			YES
MIMAT0001418	mmu-miR-431-5p	11137.3	-0.516597	0.180155	469.511	0.951409	1.24996e-09	17272.5	0.451314	0.144305	9286.03	-0.187314	0.824505	miRNA			YES
MIMAT0012771	mmu-miR-432	0	0	1	0	0	1	0	0	1	0	0	1	single miRNA
MIMAT0001420	mmu-miR-433-3p	2875.26	0.957608	0.0534792	1576.59	1.92912	9.99258e-31	13396.3	0.356185	0.353546	1526.24	-0.0192389	0.993081	miRNA		YES	YES
MIMAT0001419	mmu-miR-433-5p	3258.18	2.5222	2.16909e-26	81.8837	3.60132	5.91234e-28	1640.48	-0.400926	0.174948	65.1984	-2.54021	7.42832e-11	miRNA*		YES	YES
MIMAT0001422	mmu-miR-434-3p	16190.3	-0.0601127	0.913554	1390.31	1.35132	6.84356e-29	26419	-0.35327	0.282976	22254.9	-0.409699	0.316916	unclear		YES
MIMAT0001421	mmu-miR-434-5p	16289.9	0.0342131	0.944373	3729.15	1.13685	7.90578e-12	14349.2	-0.0782416	0.941448	4351.56	-0.161073	0.791078	unclear		YES
MIMAT0001533	mmu-miR-448-3p	2472.93	1.49436	4.00784e-05	0	0	1	1449.26	-0.0350708	0.977684	249.783	0.568409	0.22326	unclear		YES	YES
MIMAT0017176	mmu-miR-448-5p	59.1161	2.36765	2.3234e-07	0	0	1	22.9781	-0.0902428	1	2.353	0.69991	1	unclear		YES	YES
MIMAT0017180	mmu-miR-449a-3p	142.43	0.571911	0.135726	0.231901	-0.300382	1	96.1313	-0.246847	0.726512	15.7719	-0.0730213	0.976718	miRNA*		YES	YES
MIMAT0001542	mmu-miR-449a-5p	3716.6	0.475764	0.32731	1.11314	0.698943	0.632126	2751.67	-0.532099	0.154537	2413.48	-0.0361847	0.986628	miRNA		YES	YES
MIMAT0005447	mmu-miR-449b-5p	0.680269	-0.338685	1	0	0	1	0.119679	-0.0102803	1	1.27437	0.27309	1	miRNA			YES
MIMAT0022715	mmu-miR-449c-3p	11.115	1.31429	0.0792353	0	0	1	5.32389	0.31807	1	0.763162	0.0948694	1	miRNA*			YES
MIMAT0003460	mmu-miR-449c-5p	164.486	0.435911	0.422818	0.0733687	0.106549	1	72.4017	-0.886413	0.0287485	209.279	-0.0128783	0.99344	miRNA			YES
MIMAT0017182	mmu-miR-450a-1-3p	2140.04	1.53092	3.11734e-10	31.3808	3.33927	3.76244e-11	1509.44	-0.276095	0.423214	39.9661	1.44503	0.00246507	miRNA*		YES	YES
MIMAT0004789	mmu-miR-450a-2-3p	122.033	0.0619835	0.930809	0.322829	0.530075	1	106.672	-0.183103	0.834357	4.54203	0.755849	0.531446	miRNA*		YES	YES
MIMAT0001546	mmu-miR-450a-5p	14443.7	-0.625127	0.083722	207.218	1.75235	4.50631e-17	9639.68	-0.184932	0.754353	514.922	0.622271	0.21694	miRNA		YES	YES
MIMAT0001546_1	mmu-miR-450a-5p	14444.2	-0.625297	0.083722	207.042	1.75075	5.33877e-17	9639.85	-0.184881	0.754353	514.922	0.622271	0.21694	miRNA
MIMAT0003512	mmu-miR-450b-3p	1920.79	-0.76343	0.0153207	44.9315	1.17466	0.000631915	5488.42	-0.302138	0.378562	60.1297	-0.0370972	0.990047	miRNA*		YES	YES
MIMAT0003511	mmu-miR-450b-5p	3941.13	-0.980686	0.000119612	291.384	-0.095836	0.686228	4754.77	0.0826538	0.940562	3058.16	-0.492435	0.316916	miRNA		YES	YES
MIMAT0001632	mmu-miR-451a	17380.8	-0.780288	0.00525466	0.828908	0.149474	1	17557.7	0.0476598	0.977684	4153.44	0.572475	0.311419	single miRNA			YES
MIMAT0025178	mmu-miR-451b	0	0	1	0	0	1	0	0	1	0	0	1	single miRNA
MIMAT0017194	mmu-miR-452-3p	48.7554	-0.420412	0.510031	2.8146	1.46505	0.194449	23.1997	0.216473	1	1.01011	0.660474	1	unclear		YES	YES
MIMAT0001637	mmu-miR-452-5p	363.654	0.910522	1.97347e-05	46.5021	1.60269	1.81666e-06	379.167	-0.178375	0.752087	31.0333	0.993429	0.081902	unclear		YES	YES
MIMAT0004870	mmu-miR-453	0	0	1	0	0	1	0	0	1	0	0	1	single miRNA
MIMAT0003742	mmu-miR-455-3p	2094.39	0.760166	0.278245	26.2273	-1.61656	0.000122326	3053.09	-0.302109	0.477527	475.604	0.234337	0.761195	miRNA			YES
MIMAT0003485	mmu-miR-455-5p	1536.46	0.00351771	0.993391	104.844	-1.83562	3.71205e-14	1935.93	-0.774238	0.00688947	1308.06	-0.703167	0.256497	miRNA*			YES
MIMAT0004758	mmu-miR-463-3p	1.1379	-0.830383	0.48801	3.4305	-0.817151	0.439142	0.475499	-0.0787795	1	0	0	1	miRNA		YES	YES
MIMAT0002104	mmu-miR-463-5p	0.801338	-0.99588	1	2.57595	-0.778722	0.538812	1.76754	-0.0585443	1	0.794461	-0.593867	1	miRNA*		YES	YES
MIMAT0004217	mmu-miR-465a-3p	1.21585	0.165276	0.905253	21.191	1.05447	0.024872	1.90102	-0.203478	1	0.358085	-0.177607	1	unclear			YES
MIMAT0002106	mmu-miR-465a-5p	5.00635	0.00776591	0.999009	16.3195	-0.0915237	0.892158	6.28508	-0.451324	1	0.495456	-0.131262	1	unclear			YES
MIMAT0004872	mmu-miR-465b-3p	1.21585	0.165276	0.905253	21.191	1.05447	0.024872	1.90102	-0.203478	1	0.358085	-0.177607	1	unclear		YES	YES
MIMAT0004872_1	mmu-miR-465b-3p	1.21585	0.165276	0.905253	21.191	1.05447	0.024872	1.90102	-0.203478	1	0.358085	-0.177607	1	unclear
MIMAT0004871	mmu-miR-465b-5p	4.66661	0.510367	0.591445	91.4943	0.614452	0.011811	4.1723	-0.18987	1	0.332673	0.28269	1	unclear		YES	YES
MIMAT0004871_1	mmu-miR-465b-5p	4.66661	0.510367	0.591445	91.4943	0.614452	0.011811	4.1723	-0.18987	1	0.332673	0.28269	1	unclear
MIMAT0004874	mmu-miR-465c-3p	1.21585	0.165276	0.905253	21.191	1.05447	0.024872	1.90102	-0.203478	1	0.358085	-0.177607	1	unclear		YES	YES
MIMAT0004874_1	mmu-miR-465c-3p	1.21585	0.165276	0.905253	21.191	1.05447	0.024872	1.90102	-0.203478	1	0.358085	-0.177607	1	unclear
MIMAT0004873	mmu-miR-465c-5p	3.67366	0.244357	0.837579	74.4257	0.608749	0.0261459	3.83724	-0.264012	1	2.46314	-0.532804	0.717191	unclear		YES	YES
MIMAT0004873_1	mmu-miR-465c-5p	3.67366	0.244357	0.837579	74.4257	0.608749	0.0261459	3.83724	-0.264012	1	2.46314	-0.532804	0.717191	unclear
MIMAT0029881	mmu-miR-465d-3p	0	0	1	0	0	1	0	0	1	0	0	1	unclear		YES	YES
MIMAT0029880	mmu-miR-465d-5p	0	0	1	0	0	1	0	0	1	0	0	1	unclear		YES	YES
MIMAT0002107	mmu-miR-466a-3p	50.1726	0.0535165	0.935204	16.6926	-0.475896	0.387539	122.388	0.0535826	0.977684	5.93391	0.351315	0.824505	miRNA
MIMAT0004759	mmu-miR-466a-5p	1.12429	-0.703885	1	0.473209	0.146123	1	1.18029	-0.138105	1	0.495456	-0.131262	1	miRNA*
MIMAT0004876	mmu-miR-466b-3p	50.3651	0.0609057	0.922818	16.6926	-0.475896	0.387539	122.388	0.0535826	0.977684	5.93391	0.351315	0.824505	miRNA
MIMAT0004876_1	mmu-miR-466b-3p	50.3651	0.0609057	0.922818	16.6926	-0.475896	0.387539	122.388	0.0535826	0.977684	5.93391	0.351315	0.824505	miRNA
MIMAT0004876_2	mmu-miR-466b-3p	50.3651	0.0609057	0.922818	16.6926	-0.475896	0.387539	122.388	0.0535826	0.977684	5.93391	0.351315	0.824505	miRNA
MIMAT0004876_3	mmu-miR-466b-3p	50.3651	0.0609057	0.922818	16.6926	-0.475896	0.387539	122.388	0.0535826	0.977684	5.93391	0.351315	0.824505	miRNA
MIMAT0004876_4	mmu-miR-466b-3p	50.3651	0.0609057	0.922818	16.6926	-0.475896	0.387539	122.388	0.0535826	0.977684	5.93391	0.351315	0.824505	miRNA
MIMAT0004876_5	mmu-miR-466b-3p	50.3651	0.0609057	0.922818	16.6926	-0.475896	0.387539	122.388	0.0535826	0.977684	5.93391	0.351315	0.824505	miRNA
MIMAT0004876_6	mmu-miR-466b-3p	50.3651	0.0609057	0.922818	16.6926	-0.475896	0.387539	122.388	0.0535826	0.977684	5.93391	0.351315	0.824505	miRNA
MIMAT0004876_7	mmu-miR-466b-3p	47.7331	-0.00562639	0.992363	14.8266	-0.595213	0.298572	118.002	0.0772813	0.977684	5.71908	0.389132	0.813006	miRNA
MIMAT0004875	mmu-miR-466b-5p	1.64248	-0.660434	0.571881	3.45344	-0.815165	0.425676	1.88433	-0.0662684	1	0.560822	-0.0214026	1	miRNA*
MIMAT0004875_1	mmu-miR-466b-5p	1.73573	-0.626244	0.581802	2.97768	-0.671241	0.545718	2.06167	-0.0639891	1	0.993341	0.356358	1	miRNA*
MIMAT0004875_2	mmu-miR-466b-5p	1.64248	-0.660434	0.571881	3.45344	-0.815165	0.425676	1.88433	-0.0662684	1	0.560822	-0.0214026	1	miRNA*
MIMAT0004875_3	mmu-miR-466b-5p	1.64248	-0.660434	0.571881	3.45344	-0.815165	0.425676	1.88433	-0.0662684	1	0.560822	-0.0214026	1	miRNA*
MIMAT0004875_4	mmu-miR-466b-5p	1.64248	-0.660434	0.571881	3.45344	-0.815165	0.425676	1.88433	-0.0662684	1	0.560822	-0.0214026	1	miRNA*
MIMAT0004875_5	mmu-miR-466b-5p	1.64248	-0.660434	0.571881	3.45344	-0.815165	0.425676	1.88433	-0.0662684	1	0.560822	-0.0214026	1	miRNA*
MIMAT0004875_6	mmu-miR-466b-5p	1.52742	-0.651287	0.578436	3.20958	-0.808194	0.447816	1.88433	-0.0662684	1	0.560822	-0.0214026	1	miRNA*
MIMAT0004875_7	mmu-miR-466b-5p	1.64248	-0.660434	0.571881	3.45344	-0.815165	0.425676	1.88433	-0.0662684	1	0.560822	-0.0214026	1	miRNA*
MIMAT0004878	mmu-miR-466c-3p	50.3651	0.0609057	0.922818	16.6926	-0.475896	0.387539	122.388	0.0535826	0.977684	5.93391	0.351315	0.824505	unclear
MIMAT0004878_1	mmu-miR-466c-3p	50.3651	0.0609057	0.922818	16.6926	-0.475896	0.387539	122.388	0.0535826	0.977684	5.93391	0.351315	0.824505	unclear
MIMAT0004878_2	mmu-miR-466c-3p	50.3651	0.0609057	0.922818	16.6926	-0.475896	0.387539	122.388	0.0535826	0.977684	5.93391	0.351315	0.824505	unclear
MIMAT0004877	mmu-miR-466c-5p	18.6453	-0.442872	0.506853	19.5832	-0.777521	0.113678	27.1143	0.0706685	1	2.82364	0.0185468	0.99406	unclear
MIMAT0004877_1	mmu-miR-466c-5p	18.6453	-0.442872	0.506853	19.5832	-0.777521	0.113678	27.1143	0.0706685	1	2.82364	0.0185468	0.99406	unclear
MIMAT0004877_2	mmu-miR-466c-5p	18.6453	-0.442872	0.506853	19.5832	-0.777521	0.113678	27.1143	0.0706685	1	2.82364	0.0185468	0.99406	unclear
MIMAT0004931	mmu-miR-466d-3p	144.788	0.261648	0.675158	49.2922	0.61262	0.0501342	295.986	0.154509	0.812316	8.06694	0.476242	0.717191	miRNA		YES
MIMAT0004930	mmu-miR-466d-5p	1.04505	-0.227867	1	4.17575	-1.29773	0.165079	1.91147	0.0160123	1	2.83028	-0.446685	0.791078	miRNA*		YES
MIMAT0004880	mmu-miR-466e-3p	50.3651	0.0609057	0.922818	16.6926	-0.475896	0.387539	122.508	0.0508075	0.977684	5.93391	0.351315	0.824505	miRNA
MIMAT0004879	mmu-miR-466e-5p	1.73573	-0.626244	0.581802	2.97768	-0.671241	0.545718	2.06167	-0.0639891	1	0.993341	0.356358	1	miRNA*
MIMAT0005844	mmu-miR-466f	1.42206	0.0699819	0.963086	3.81981	0.276179	0.789917	2.43676	0.0172423	1	0.423054	-0.103396	1	single miRNA
MIMAT0004882	mmu-miR-466f-3p	0	0	1	0	0	1	0	0	1	0	0	1	miRNA*
MIMAT0004882_1	mmu-miR-466f-3p	0	0	1	0	0	1	0.38414	-0.0119507	1	0	0	1	miRNA*
MIMAT0004882_2	mmu-miR-466f-3p	0.262142	0.0080691	1	1.13418	-0.0729935	0.964515	1.44497	0.107649	1	0.143258	-0.0845561	1	unclear
MIMAT0004881	mmu-miR-466f-5p	1.42206	0.0699819	0.963086	3.9959	0.368506	0.729114	2.84166	0.0696617	1	0.423054	-0.103396	1	miRNA
MIMAT0004881_1	mmu-miR-466f-5p	1.42206	0.0699819	0.963086	3.9959	0.368506	0.729114	2.84166	0.0696617	1	0.423054	-0.103396	1	miRNA
MIMAT0004881_2	mmu-miR-466f-5p	1.42206	0.0699819	0.963086	3.9959	0.368506	0.729114	2.84166	0.0696617	1	0.423054	-0.103396	1	unclear
MIMAT0004883	mmu-miR-466g	3.29991	-0.168741	0.887544	3.73751	-0.837798	0.415008	13.276	0.0283032	1	1.64609	-0.0773978	1	single miRNA
MIMAT0017274	mmu-miR-466h-3p	1.83172	0.684319	0.576452	1.798	-0.0630497	0.96727	9.57272	0.543017	1	0.194904	0.164311	1	unclear
MIMAT0004884	mmu-miR-466h-5p	4.30069	0.423065	0.636683	18.9389	0.567389	0.278212	3.79194	-0.0375926	1	3.10784	0.0338787	0.993081	unclear
MIMAT0005834	mmu-miR-466i-3p	0	0	1	0	0	1	0	0	1	0	0	1	unclear
MIMAT0017325	mmu-miR-466i-5p	0	0	1	0	0	1	0	0	1	0	0	1	unclear
MIMAT0005848	mmu-miR-466j	0.0614611	0	1	0	0	1	0.309795	0.0554302	1	0	0	1	single miRNA
MIMAT0005845	mmu-miR-466k	2.47785	0.172657	0.887816	1.69338	-0.240687	0.862302	3.90874	-0.159434	1	0.0649682	0.0712166	1	single miRNA
MIMAT0005830	mmu-miR-466l-3p	2.37129	-1.47194	0.11544	0.179608	-0.300382	1	1.67078	-0.239417	1	0.202737	0.0909481	1	miRNA		YES
MIMAT0017322	mmu-miR-466l-5p	0.141872	-0.206988	1	0.229345	0.140418	1	0	0	1	0	0	1	miRNA*		YES
MIMAT0014883	mmu-miR-466m-3p	0.64485	0.331105	1	1.68987	0.178822	0.897435	1.85157	0.0319934	1	0	0	1	miRNA
MIMAT0014882	mmu-miR-466m-5p	0	0	1	0.407992	-0.0697906	1	0.133296	-0.0102803	1	0	0	1	miRNA*
MIMAT0014894	mmu-miR-466n-3p	81.826	-0.645044	0.0298911	8.47691	0.949371	0.21347	131.42	0.127355	0.871036	2.22532	0.594308	1	miRNA		YES
MIMAT0014893	mmu-miR-466n-5p	1.04505	-0.227867	1	4.17575	-1.29773	0.165079	1.91147	0.0160123	1	2.83028	-0.446685	0.791078	miRNA*		YES
MIMAT0014886	mmu-miR-466o-3p	2.65637	-0.790657	0.451206	0.946817	-1.0147	1	3.99057	-0.189529	1	0.495854	-0.10741	1	unclear
MIMAT0014885	mmu-miR-466o-5p	1.64248	-0.660434	0.571881	3.45344	-0.815165	0.425676	1.88433	-0.0662684	1	0.560822	-0.0214026	1	unclear
MIMAT0014892	mmu-miR-466p-3p	50.2341	0.0535026	0.935204	16.6926	-0.475896	0.387539	122.232	0.0500645	0.977684	5.93391	0.351315	0.824505	miRNA
MIMAT0014891	mmu-miR-466p-5p	1.08582	-0.97767	1	1.36048	-0.895147	0.510551	1.18029	-0.138105	1	0.208226	-0.0211399	1	miRNA*
MIMAT0020631	mmu-miR-466q	1.33399	-0.665641	0.589577	0.243864	-0.131073	1	3.17174	0.17042	1	0.279796	0.0328137	1	single miRNA
MIMAT0002108	mmu-miR-467a-3p	37.7695	-0.838988	0.164536	17.0746	0.304021	0.593079	36.6815	0.312721	0.632935	1.5443	-0.196932	1	miRNA*		YES
MIMAT0002108_1	mmu-miR-467a-3p	37.7695	-0.838988	0.164536	17.0746	0.304021	0.593079	36.6815	0.312721	0.632935	1.5443	-0.196932	1	miRNA*
MIMAT0002108_2	mmu-miR-467a-3p	37.7695	-0.838988	0.164536	17.0746	0.304021	0.593079	36.6815	0.312721	0.632935	1.5443	-0.196932	1	miRNA*
MIMAT0002108_3	mmu-miR-467a-3p	37.7695	-0.838988	0.164536	17.0746	0.304021	0.593079	36.6815	0.312721	0.632935	1.5443	-0.196932	1	miRNA*
MIMAT0002108_4	mmu-miR-467a-3p	37.7695	-0.838988	0.164536	17.0746	0.304021	0.593079	36.6815	0.312721	0.632935	1.5443	-0.196932	1	miRNA*
MIMAT0002108_5	mmu-miR-467a-3p	37.7695	-0.838988	0.164536	17.0746	0.304021	0.593079	36.6815	0.312721	0.632935	1.5443	-0.196932	1	miRNA*
MIMAT0002108_6	mmu-miR-467a-3p	37.7695	-0.838988	0.164536	17.0746	0.304021	0.593079	36.6815	0.312721	0.632935	1.5443	-0.196932	1	miRNA*
MIMAT0002108_7	mmu-miR-467a-3p	37.7695	-0.838988	0.164536	17.0746	0.304021	0.593079	36.6815	0.312721	0.632935	1.5443	-0.196932	1	miRNA*
MIMAT0002108_8	mmu-miR-467a-3p	37.7695	-0.838988	0.164536	17.0746	0.304021	0.593079	36.6815	0.312721	0.632935	1.5443	-0.196932	1	miRNA*
MIMAT0002108_9	mmu-miR-467a-3p	37.7695	-0.838988	0.164536	17.0746	0.304021	0.593079	36.6815	0.312721	0.632935	1.5443	-0.196932	1	miRNA*
MIMAT0003409	mmu-miR-467a-5p	97.1311	-1.22601	0.0120457	133.615	-1.08821	1.45479e-07	52.1851	-0.0107243	0.981149	5.55396	0.444686	0.761195	miRNA		YES
MIMAT0003409_1	mmu-miR-467a-5p	97.1311	-1.22601	0.0120457	133.615	-1.08821	1.45479e-07	52.1851	-0.0107243	0.981149	5.55396	0.444686	0.761195	miRNA
MIMAT0003409_2	mmu-miR-467a-5p	97.1311	-1.22601	0.0120457	133.615	-1.08821	1.45479e-07	52.1851	-0.0107243	0.981149	5.55396	0.444686	0.761195	miRNA
MIMAT0003409_3	mmu-miR-467a-5p	97.1311	-1.22601	0.0120457	133.615	-1.08821	1.45479e-07	52.1851	-0.0107243	0.981149	5.55396	0.444686	0.761195	miRNA
MIMAT0003409_4	mmu-miR-467a-5p	97.1311	-1.22601	0.0120457	133.615	-1.08821	1.45479e-07	52.1851	-0.0107243	0.981149	5.55396	0.444686	0.761195	miRNA
MIMAT0003409_5	mmu-miR-467a-5p	97.1311	-1.22601	0.0120457	133.615	-1.08821	1.45479e-07	52.1851	-0.0107243	0.981149	5.55396	0.444686	0.761195	miRNA
MIMAT0003409_6	mmu-miR-467a-5p	97.1311	-1.22601	0.0120457	133.615	-1.08821	1.45479e-07	52.1851	-0.0107243	0.981149	5.55396	0.444686	0.761195	miRNA
MIMAT0003409_7	mmu-miR-467a-5p	97.1311	-1.22601	0.0120457	133.615	-1.08821	1.45479e-07	52.1851	-0.0107243	0.981149	5.55396	0.444686	0.761195	miRNA
MIMAT0003409_8	mmu-miR-467a-5p	97.1311	-1.22601	0.0120457	133.615	-1.08821	1.45479e-07	52.1851	-0.0107243	0.981149	5.55396	0.444686	0.761195	miRNA
MIMAT0003409_9	mmu-miR-467a-5p	97.1311	-1.22601	0.0120457	133.615	-1.08821	1.45479e-07	52.1851	-0.0107243	0.981149	5.55396	0.444686	0.761195	miRNA
MIMAT0003478	mmu-miR-467b-3p	0.735062	0.029503	1	0	0	1	3.02485	0.174164	1	0.0649682	0.0712166	1	miRNA*		YES
MIMAT0005448	mmu-miR-467b-5p	97.1311	-1.22601	0.0120457	133.615	-1.08821	1.45479e-07	52.1851	-0.0107243	0.981149	5.55396	0.444686	0.761195	miRNA		YES
MIMAT0017275	mmu-miR-467c-3p	2.74826	0.804713	0.443838	2.01829	0.92459	0.465847	2.01655	0.0884125	1	0.129936	0.124522	1	miRNA*		YES
MIMAT0004885	mmu-miR-467c-5p	724.505	-0.775837	0.051218	217.193	-0.796873	0.000269079	677.063	0.0444496	0.977684	77.5763	0.00887392	0.995813	miRNA		YES
MIMAT0004887	mmu-miR-467d-3p	37.7695	-0.838988	0.164536	17.0746	0.304021	0.593079	36.6815	0.312721	0.632935	1.5443	-0.196932	1	miRNA*		YES
MIMAT0004886	mmu-miR-467d-5p	264.153	-0.0274301	0.964195	42.1656	-0.212526	0.63027	275.697	0.111618	0.885215	56.0181	0.263165	0.799973	miRNA		YES
MIMAT0005294	mmu-miR-467e-3p	6.6542	0.131078	0.900259	1.76883	0.699436	0.594	4.06422	0.0146961	1	0.259873	0.196202	1	miRNA*		YES
MIMAT0005293	mmu-miR-467e-5p	2135.06	-0.779912	0.0306535	170.847	-0.351765	0.0773768	2020.52	-0.122518	0.842187	54.3882	-0.296894	0.733944	miRNA		YES
MIMAT0005846	mmu-miR-467f	0	0	1	0.179608	-0.300382	1	0	0	1	0	0	1	single miRNA
MIMAT0005854	mmu-miR-467g	0	0	1	0	0	1	0	0	1	0	0	1	single miRNA
MIMAT0005855	mmu-miR-467h	0	0	1	0	0	1	0	0	1	0	0	1	single miRNA
MIMAT0002109	mmu-miR-468-3p	0	0	1	0	0	1	0	0	1	0	0	1	unclear
MIMAT0022699	mmu-miR-468-5p	0.127384	0.15903	1	0	0	1	0	0	1	0	0	1	unclear
MIMAT0004760	mmu-miR-470-3p	0.285584	0.123767	1	0.170495	-0.300382	1	0.179462	0.0326952	1	0	0	1	miRNA*		YES	YES
MIMAT0002111	mmu-miR-470-5p	5.76413	0.742422	0.542969	97.9779	0.0819471	0.793222	6.94529	-0.242075	1	8.02166	-0.891062	0.356515	miRNA		YES	YES
MIMAT0017195	mmu-miR-471-3p	1.31623	-0.699359	0.562471	1.4975	1.01486	0.449693	2.19251	0.219577	1	0	0	1	unclear		YES	YES
MIMAT0002112	mmu-miR-471-5p	14.4377	0.591104	0.361305	40.4202	2.17214	6.41975e-07	5.99505	-0.478782	1	0	0	1	unclear		YES	YES
MIMAT0003120	mmu-miR-483-3p	628.52	-0.0858107	0.905253	0.170495	-0.300382	1	2395.7	0.2097	0.786007	806.592	0.704983	0.331198	miRNA*		YES	YES
MIMAT0004782	mmu-miR-483-5p	379.095	-0.400828	0.347486	0.0733687	0.106549	1	1440.07	0.333397	0.39261	356.703	0.339319	0.661468	miRNA		YES	YES
MIMAT0003127	mmu-miR-484	2015.14	-1.19173	0.0012917	487.886	-2.24322	3.23349e-37	8260.96	0.19024	0.740219	926.714	-1.00487	0.052051	single miRNA
MIMAT0003129	mmu-miR-485-3p	1905.09	-0.155202	0.862569	825.644	-0.449862	0.0819936	6095.03	0.113412	0.898986	826.387	-0.87149	0.0395761	miRNA*			YES
MIMAT0003128	mmu-miR-485-5p	680.109	0.415089	0.409202	360.171	0.719842	0.00163528	1563.41	-0.665108	0.00437874	249.895	0.142218	0.857484	miRNA			YES
MIMAT0017206	mmu-miR-486a-3p	64.0856	0.09064	0.915485	0.99048	0.903494	0.520629	177.345	0.423765	0.273148	112.87	0.0124537	0.993081	unclear		YES	YES
MIMAT0003130	mmu-miR-486a-5p	3846.25	0.349289	0.605803	7.29986	-0.331853	0.687237	12207.6	-0.0568839	0.977684	89899.5	-0.386447	0.630348	unclear		YES	YES
MIMAT0014944	mmu-miR-486b-3p	3.52043	0.201684	0.875374	0	0	1	14.1704	-0.133815	1	4.71316	-1.04086	0.324979	miRNA*		YES
MIMAT0014943	mmu-miR-486b-5p	3856.32	0.355421	0.599039	7.41372	-0.128776	0.881878	12165.4	-0.0552463	0.977684	89326.3	-0.386782	0.630348	miRNA		YES
MIMAT0003184	mmu-miR-487b-3p	23685.7	-2.14722	5.90776e-42	99.883	-0.63904	0.00923351	52769.5	-0.0413965	0.977684	1903.12	0.182801	0.824505	miRNA			YES
MIMAT0017216	mmu-miR-487b-5p	17.3335	-1.94692	0.000228862	3.36108	-0.478137	0.66967	55.1245	-0.0532435	0.977684	7.99894	-0.257391	0.867755	miRNA*			YES
MIMAT0003450	mmu-miR-488-3p	2020.84	-0.403383	0.493733	8.00324	-1.26171	0.138274	1351.02	-0.136308	0.848616	2622.94	-0.261702	0.780643	unclear		YES	YES
MIMAT0003449	mmu-miR-488-5p	33.0276	0.303689	0.592615	0	0	1	49.749	-0.297241	0.665785	140.843	-0.499168	0.393608	unclear		YES	YES
MIMAT0003112	mmu-miR-489-3p	13.4121	0.547834	0.445957	0.0733687	0.106549	1	2.39162	-0.148115	1	5.64109	0.882673	0.417092	miRNA			YES
MIMAT0022704	mmu-miR-489-5p	0	0	1	0	0	1	0	0	1	0	0	1	miRNA*			YES
MIMAT0003780	mmu-miR-490-3p	34.9381	-1.16681	0.00266111	0	0	1	106.99	-0.147161	0.848616	102.436	-0.247273	0.761195	unclear		YES	YES
MIMAT0017261	mmu-miR-490-5p	25.0571	-2.59692	2.08796e-07	0	0	1	36.9109	0.190034	0.834357	8.11938	-1.15029	0.182165	unclear		YES	YES
MIMAT0017255	mmu-miR-491-3p	8.73815	0.122523	0.905253	1.52227	0.85706	0.545443	6.18188	-0.0786665	1	1.33974	0.823701	1	miRNA*		YES	YES
MIMAT0003486	mmu-miR-491-5p	10.8825	0.695023	0.410564	3.02343	1.19917	0.289693	16.5338	0.239913	1	2.37641	0.454379	1	miRNA		YES	YES
MIMAT0004888	mmu-miR-493-3p	178.78	-2.45805	2.30647e-22	26.9329	-0.703862	0.0974162	339.126	-0.142347	0.831694	50.4258	-0.423705	0.517363	miRNA		YES	YES
MIMAT0017276	mmu-miR-493-5p	904.423	-1.42146	1.47899e-05	45.1942	-0.44422	0.194449	2176.47	-0.333858	0.282976	207.472	-1.17094	0.0165473	miRNA*		YES	YES
MIMAT0003182	mmu-miR-494-3p	8838.64	-0.0506103	0.905253	4512.86	1.97009	3.37426e-44	14169.8	-0.0540547	0.977684	571.087	0.536273	0.4414	miRNA		YES	YES
MIMAT0017215	mmu-miR-494-5p	25.1017	0.885917	0.108136	30.3338	1.76957	1.93586e-05	29.5512	-0.0787149	1	6.27416	-0.224792	0.900854	miRNA*		YES	YES
MIMAT0003456	mmu-miR-495-3p	20768.5	-1.3333	5.12873e-06	2168.85	0.334265	0.0430123	37270.6	-0.479995	0.144325	872.828	0.724477	0.266874	miRNA		YES	YES
MIMAT0017249	mmu-miR-495-5p	54.0605	-0.201471	0.775195	2.61284	1.22165	0.315293	69.1042	-0.0281491	0.977684	8.22992	0.209977	0.905408	miRNA*		YES	YES
MIMAT0003738	mmu-miR-496a-3p	1238.98	-1.97042	3.54269e-21	50.0598	0.0594346	0.883569	1715.4	0.0315402	0.977684	422.954	0.00469366	0.996268	unclear		YES	YES
MIMAT0017244	mmu-miR-496a-5p	20.6458	-0.772674	0.0937484	2.2602	-0.0271041	0.983232	44.386	0.137576	0.916436	0.843482	0.531564	1	unclear		YES	YES
MIMAT0025158	mmu-miR-496b	0	0	1	0	0	1	0	0	1	0	0	1	single miRNA
MIMAT0017247	mmu-miR-497a-3p	0.930917	0.408029	1	0	0	1	1.68505	-0.0956649	1	0.902961	0.868161	1	miRNA*			YES
MIMAT0003453	mmu-miR-497a-5p	513.39	-0.430486	0.50237	52.8781	1.27499	1.67287e-05	598.691	1.09389	3.3652e-05	274.067	0.200407	0.792056	miRNA			YES
MIMAT0031404	mmu-miR-497b	6.13349	0.0801649	0.940719	8.07939	-0.386526	0.641633	8.35535	-0.115306	1	0.508778	-0.398044	1	single miRNA
MIMAT0017254	mmu-miR-499-3p	97.5386	-1.26288	0.0345587	0.484878	-0.585715	1	31.0372	-0.0561634	1	2.75105	-1.04184	0.37062	miRNA*		YES	YES
MIMAT0003482	mmu-miR-499-5p	8510.04	-2.27765	1.38605e-09	359.616	-0.480053	0.0197091	6873.09	-0.196677	0.774126	133.932	-1.20042	0.00517934	miRNA		YES	YES
MIMAT0003507	mmu-miR-500-3p	462.612	-0.157923	0.57143	4.20423	1.63602	0.117605	597.345	0.103495	0.88637	126.101	-0.0260513	0.993081	miRNA		YES	YES
MIMAT0017258	mmu-miR-500-5p	140.396	0.37208	0.440753	0.402396	-0.697222	1	142.688	-0.295133	0.550369	5.00768	-0.325017	0.843791	miRNA*		YES	YES
MIMAT0003509	mmu-miR-501-3p	2950.63	0.498956	0.164536	143.394	0.511046	0.031443	6973.27	0.764659	0.0139665	1740.12	-0.308339	0.780643	miRNA*		YES	YES
MIMAT0003508	mmu-miR-501-5p	554.498	0.420188	0.311189	1.74501	0.284323	0.834287	1599.23	-0.571457	0.048798	26.5144	-0.228287	0.846854	miRNA		YES	YES
MIMAT0004790	mmu-miR-503-3p	3355.88	2.37483	6.79095e-11	95.6715	3.35915	2.83811e-30	1204.29	0.43754	0.282976	228.622	0.815681	0.0375387	miRNA*		YES	YES
MIMAT0003188	mmu-miR-503-5p	72187.6	0.781927	0.221467	191.453	1.75218	4.79463e-22	70275.9	-0.265008	0.477527	226.868	0.16314	0.824505	miRNA		YES	YES
MIMAT0017277	mmu-miR-504-3p	0.466644	-0.083308	1	0.231901	-0.300382	1	2.98379	0.191764	1	0.351484	-0.145092	1	miRNA*		YES	YES
MIMAT0004889	mmu-miR-504-5p	53.6635	-1.62537	0.0159404	10.9017	-4.82632	2.38218e-06	192.29	0.0242137	0.977684	18.6972	-2.39724	0.000104875	miRNA		YES	YES
MIMAT0020540	mmu-miR-5046	0	0	1	0	0	1	0	0	1	0	0	1	single miRNA
MIMAT0003513	mmu-miR-505-3p	238.288	-0.377665	0.15733	7.10816	-0.284465	0.737609	382.482	-0.102303	0.88637	6.20361	-0.351678	0.824505	unclear			YES
MIMAT0017259	mmu-miR-505-5p	8.24922	-1.54475	0.0200007	1.55461	-1.39581	0.293477	48.4327	0.246689	0.751514	2.42886	0.0828252	0.982236	unclear			YES
MIMAT0004891	mmu-miR-509-3p	0	0	1	0	0	1	0	0	1	0	0	1	unclear			YES
MIMAT0004890	mmu-miR-509-5p	0	0	1	0	0	1	0	0	1	0	0	1	unclear			YES
MIMAT0020605	mmu-miR-5098	0.154608	-0.087324	1	0.179608	-0.300382	1	0	0	1	0	0	1	single miRNA
MIMAT0020606	mmu-miR-5099	824.077	0.807962	0.00138498	2207.09	-0.381662	0.0783467	532.301	0.0483444	0.977684	1767.94	0.0963204	0.938486	single miRNA
MIMAT0020607	mmu-miR-5100	105.734	0.590709	0.275824	9.9712	0.0351222	0.96727	214.638	0.395612	0.430671	50.9455	0.589519	0.356515	single miRNA
MIMAT0020608	mmu-miR-5101	22.1936	-0.378683	0.578436	0.761613	-1.55015	1	17.5624	0.208235	1	2.02899	0.416453	1	single miRNA
MIMAT0020610	mmu-miR-5103	3.93961	-0.189544	0.872603	1.11172	-2.05005	0.101869	10.1397	0.183793	1	0.875495	-0.0660635	1	single miRNA
MIMAT0020611	mmu-miR-5104	0.620458	-0.174265	1	0	0	1	0.726921	0.0565243	1	0	0	1	single miRNA
MIMAT0049821	mmu-miR-5104b-5p	0	0	1	0	0	1	0	0	1	0	0	1	single miRNA
MIMAT0020613	mmu-miR-5106	0	0	1	0	0	1	0	0	1	0	0	1	single miRNA
MIMAT0022985	mmu-miR-5107-3p	0	0	1	0	0	1	0.119679	-0.0102803	1	0.149859	-0.0845561	1	unclear		YES
MIMAT0020615	mmu-miR-5107-5p	0.204418	0.0232216	1	0.0733687	0.106549	1	0	0	1	0.214827	-0.0215638	1	unclear		YES
MIMAT0020616	mmu-miR-5108	0	0	1	0.231901	-0.300382	1	0	0	1	0	0	1	single miRNA
MIMAT0020618	mmu-miR-5110	0	0	1	0	0	1	0	0	1	0	0	1	single miRNA
MIMAT0020620	mmu-miR-5112	0.0893673	-0.0711793	1	0	0	1	0	0	1	0	0	1	single miRNA
MIMAT0020621	mmu-miR-5113	41.5019	-1.34397	0.00132742	4.52109	-1.4969	0.113678	119.379	0.469192	0.236417	1.9138	0.131302	1	single miRNA
MIMAT0017281	mmu-miR-511-3p	215.459	0.0238414	0.964195	0	0	1	204.979	-0.162133	0.821483	17.4813	0.391846	0.717191	unclear		YES	YES
MIMAT0020622	mmu-miR-5114	4.98782	-0.226943	0.811897	24.0014	0.0861324	0.897435	19.7966	0.182961	1	5.20113	-0.875891	0.430868	single miRNA		YES
MIMAT0004940	mmu-miR-511-5p	19.7973	0.36683	0.525049	0	0	1	49.727	-0.063001	0.977684	7.89012	-0.0866133	0.976718	unclear		YES	YES
MIMAT0020624	mmu-miR-5116	0.279117	-0.00968568	1	0.0733687	0.106549	1	0.310633	-0.0104987	1	0.129936	0.124522	1	single miRNA
MIMAT0020626	mmu-miR-5118	0	0	1	0	0	1	0	0	1	0	0	1	single miRNA
MIMAT0020627	mmu-miR-5119	0	0	1	0	0	1	0	0	1	0	0	1	single miRNA
MIMAT0020628	mmu-miR-5120	0	0	1	0	0	1	0	0	1	0.857916	0.421311	1	single miRNA
MIMAT0020629	mmu-miR-5121	37.7544	1.40166	1	128.647	2.82432	3.30958e-28	11.8965	0.0452244	1	3.89406	0.471761	0.761195	single miRNA
MIMAT0020630	mmu-miR-5122	0.498403	-0.32418	1	0.752164	1.23875	1	0.323496	-0.0506644	1	2.38505	-0.224015	1	single miRNA
MIMAT0020633	mmu-miR-5123	20.0188	-2.98435	1.7484e-06	1.00196	-0.907601	0.521972	23.0745	0.250933	1	2.7415	-0.726538	0.569614	single miRNA
MIMAT0020634	mmu-miR-5124a	0	0	1	0	0	1	0	0	1	0	0	1	single miRNA
MIMAT0025136	mmu-miR-5124b	0	0	1	0	0	1	0	0	1	0	0	1	single miRNA
MIMAT0020635	mmu-miR-5125	1.36263	-1.29138	0.233725	0.984401	-1.86534	0.140813	4.87245	-0.0206732	1	0	0	1	single miRNA
MIMAT0020637	mmu-miR-5126	0.947337	0.964247	1	0.0733687	0.106549	1	0	0	1	0	0	1	single miRNA
MIMAT0020638	mmu-miR-5127	0	0	1	0	0	1	0	0	1	0	0	1	single miRNA
MIMAT0020639	mmu-miR-5128	1.38531	-1.53496	0.127605	1.57837	-2.14354	0.0923624	8.9723	0.0337811	1	3.03617	-1.9198	0.0215464	single miRNA
MIMAT0022987	mmu-miR-5129-3p	5.09378	-0.235198	0.837579	0	0	1	6.35761	0.210598	1	1.66232	-0.613821	1	unclear		YES
MIMAT0020640	mmu-miR-5129-5p	0	0	1	0	0	1	10.1445	-0.129893	1	0.654781	0.212074	1	unclear		YES
MIMAT0020641	mmu-miR-5130	0.182185	0	1	0	0	1	0.179462	0.0326952	1	0	0	1	single miRNA
MIMAT0020642	mmu-miR-5131	0	0	1	0	0	1	0	0	1	0	0	1	single miRNA
MIMAT0022988	mmu-miR-5132-3p	0.459591	0.339484	1	0.350103	-0.660898	1	0.386271	-0.0655515	1	0.194904	0.164311	1	miRNA*
MIMAT0020643	mmu-miR-5132-5p	3.83631	0.528211	0.589577	4.23352	0.395727	0.705061	5.37712	-0.348386	1	1.56749	0.0042391	1	miRNA
MIMAT0020644	mmu-miR-5133	0	0	1	0.0733687	0.106549	1	0	0	1	0.143258	-0.0845561	1	single miRNA
MIMAT0022989	mmu-miR-5134-3p	0.444915	-0.573948	1	1.51411	-2.50773	0.0387065	8.7781	-0.000958647	1	0.943328	0.529262	1	unclear		YES
MIMAT0020645	mmu-miR-5134-5p	1.73948	-0.088582	0.94248	0.170495	-0.300382	1	13.4778	0.125792	1	0.594384	-0.458361	1	unclear		YES
MIMAT0020646	mmu-miR-5135	0	0	1	0	0	1	0	0	1	0	0	1	single miRNA
MIMAT0020647	mmu-miR-5136	0.4205	-0.658157	1	0	0	1	0.297015	-0.0102803	1	0	0	1	single miRNA
MIMAT0004781	mmu-miR-532-3p	342.453	0.331153	0.429896	16.844	0.0954984	0.887528	503.12	0.005913	0.987477	147.631	0.36301	0.717191	unclear		YES	YES
MIMAT0002889	mmu-miR-532-5p	13322.6	0.241288	0.22548	1200.76	0.159091	0.475528	25215.7	-0.611551	0.017144	8545.83	0.0023305	0.996268	unclear		YES	YES
MIMAT0017208	mmu-miR-539-3p	118.605	-3.16411	1.02648e-11	0.917463	-0.955931	1	40.0533	-0.163259	0.874209	18.1506	-2.77501	1.15044e-05	unclear		YES	YES
MIMAT0003169	mmu-miR-539-5p	614.883	-4.72315	1.43175e-63	17.8669	-3.96622	2.49299e-08	847.671	-0.948651	3.70367e-05	56.7307	-2.98575	9.13909e-13	unclear		YES	YES
MIMAT0003167	mmu-miR-540-3p	1022.75	0.361998	0.143129	663.065	1.843	2.09145e-35	1825.42	0.260198	0.499831	3850.23	-0.453701	0.574796	miRNA		YES	YES
MIMAT0004786	mmu-miR-540-5p	17.0807	0.00349905	0.993391	5.30331	0.465324	0.632126	13.179	-0.293008	1	21.7436	-0.0739396	0.975557	miRNA*		YES	YES
MIMAT0017209	mmu-miR-541-3p	2164.14	3.16855	1.36143e-39	274.992	5.00751	9.03501e-75	813.348	0.0860549	0.916436	29.2876	1.12022	0.0795247	miRNA*		YES	YES
MIMAT0003170	mmu-miR-541-5p	49083.8	-0.229712	0.321311	13749.1	0.730026	2.66811e-08	91218.7	-0.0259979	0.977684	89662.2	-0.288205	0.661468	miRNA		YES	YES
MIMAT0003172	mmu-miR-542-3p	25207.4	-2.05156	7.56315e-09	213.151	-0.699208	0.00260381	26730	-0.0928635	0.941448	5133.48	-0.702664	0.218723	unclear		YES	YES
MIMAT0003171	mmu-miR-542-5p	341.166	0.644844	0.00819977	3.08006	0.59387	0.601802	321.631	0.27737	0.484277	325.078	1.51655	4.81243e-07	unclear		YES	YES
MIMAT0003168	mmu-miR-543-3p	12006.3	-0.794288	0.0962095	4453.46	-1.28911	2.66832e-08	38224.6	-0.438064	0.102439	844.451	0.724093	0.188505	miRNA			YES
MIMAT0017207	mmu-miR-543-5p	101.879	-2.76046	1.11089e-16	3.57867	-1.46804	0.175581	219.171	-0.343016	0.423214	28.6551	0.565435	0.506214	miRNA*			YES
MIMAT0004941	mmu-miR-544-3p	107.732	0.456421	0.436654	0.963032	1.53047	0.271329	67.226	-0.565829	0.236417	14.2526	-0.0181913	0.993794	unclear		YES	YES
MIMAT0017282	mmu-miR-544-5p	58.0374	0.234924	0.632953	0.70511	-0.253734	1	29.1985	0.147948	1	10.1569	0.263066	0.854286	unclear		YES	YES
MIMAT0003166	mmu-miR-546	0.210091	-0.126291	1	0	0	1	2.14145	0.0167854	1	0	0	1	single miRNA
MIMAT0003173	mmu-miR-547-3p	6.6828	0.804165	0.312033	1.78044	-0.631174	0.624472	9.02756	0.0865564	1	0.566311	-0.240272	1	miRNA		YES	YES
MIMAT0017210	mmu-miR-547-5p	0.287005	-0.417033	1	0	0	1	0	0	1	0	0	1	miRNA*		YES	YES
MIMAT0003890	mmu-miR-551b-3p	47.3385	0.542331	0.297549	0	0	1	38.5026	-0.140993	0.916436	22.4681	1.13909	0.153722	miRNA		YES	YES
MIMAT0017236	mmu-miR-551b-5p	12.0594	-0.836179	0.115502	0	0	1	14.7659	0.298018	1	1.57053	0.509083	1	miRNA*		YES	YES
MIMAT0022356	mmu-miR-5615-3p	2.50295	0.685145	0.519719	0.429068	0.142646	1	2.73329	0.30399	1	0.921772	0.269719	1	unclear		YES
MIMAT0022356_1	mmu-miR-5615-3p	1.54492	0.492777	0.676361	0.429068	0.142646	1	1.6766	0.247244	1	0.921772	0.269719	1	unclear
MIMAT0022355	mmu-miR-5615-5p	8.19732	-0.277251	0.729765	1.93581	0.87706	0.485806	4.98066	0.043755	1	3.02599	-0.0959797	0.977817	unclear		YES
MIMAT0022355_1	mmu-miR-5615-5p	7.29978	-0.242074	0.779012	1.70647	0.695298	0.593647	4.98066	0.043755	1	3.02599	-0.0959797	0.977817	unclear
MIMAT0022360	mmu-miR-5616-3p	4.35387	-0.185338	0.86772	1.49014	0.36143	0.792709	3.37504	0.0629677	1	1.54605	1.23373	1	unclear
MIMAT0022359	mmu-miR-5616-5p	1.73902	-0.323869	0.788186	0.857443	0.834479	1	1.11967	-0.0990513	1	0.214827	-0.0215638	1	unclear
MIMAT0022362	mmu-miR-5617-3p	0	0	1	0	0	1	0.53626	0.0763504	1	0.143258	-0.0845561	1	miRNA
MIMAT0022361	mmu-miR-5617-5p	0.198937	-0.103042	1	0.951746	0.37011	1	0	0	1	0	0	1	miRNA*
MIMAT0022364	mmu-miR-5618-3p	0.0801804	0.15903	1	0	0	1	0	0	1	0	0	1	miRNA*
MIMAT0022363	mmu-miR-5618-5p	0.31571	-0.170366	1	0	0	1	0.0950999	-0.0102803	1	0.0649682	0.0712166	1	miRNA
MIMAT0022366	mmu-miR-5619-3p	4.80133	-0.788798	0.358192	0	0	1	2.7738	0.0747359	1	1.25778	0.0273827	1	unclear		YES
MIMAT0022365	mmu-miR-5619-5p	2.28165	-0.322534	0.808984	0	0	1	0.557736	-0.0782537	1	0.222262	-0.0845561	1	unclear		YES
MIMAT0022368	mmu-miR-5620-3p	0	0	1	0	0	1	0	0	1	0	0	1	miRNA*
MIMAT0022367	mmu-miR-5620-5p	1.04368	0.218604	1	0.396198	0.688962	1	2.67329	0.0135433	1	1.05545	-0.0781214	1	miRNA
MIMAT0022370	mmu-miR-5621-3p	6.28755	0.756935	0.333662	0.552174	1.05068	1	3.11391	0.276786	1	3.00849	0.658915	0.630348	miRNA			YES
MIMAT0022369	mmu-miR-5621-5p	0	0	1	0	0	1	0.228396	-0.031768	1	0	0	1	miRNA*			YES
MIMAT0022372	mmu-miR-5622-3p	0.065075	0	1	0	0	1	0.356798	0.037042	1	0	0	1	miRNA*
MIMAT0022371	mmu-miR-5622-5p	0.756081	-0.6062	1	0.651856	-0.275977	1	3.41397	0.0706623	1	0	0	1	miRNA
MIMAT0022374	mmu-miR-5623-3p	2.21974	1.10493	0.312033	0	0	1	2.55559	-0.12969	1	0.898985	0.0569976	1	unclear
MIMAT0022373	mmu-miR-5623-5p	1.00752	0.961082	1	0	0	1	1.04008	0.0460511	1	0.149859	-0.0845561	1	unclear
MIMAT0022378	mmu-miR-5624-3p	0.892139	-1.22667	1	0	0	1	0.345944	-0.00610747	1	0	0	1	unclear
MIMAT0022377	mmu-miR-5624-5p	0.680184	0.938981	1	0	0	1	0.600105	0.0157439	1	0	0	1	unclear
MIMAT0022380	mmu-miR-5625-3p	0.0499889	0	1	0	0	1	0	0	1	0	0	1	unclear
MIMAT0022379	mmu-miR-5625-5p	0	0	1	0	0	1	0	0	1	0	0	1	unclear
MIMAT0022382	mmu-miR-5626-3p	3.63571	-1.9589	0.0320029	0.229345	0.140418	1	6.81231	-0.245504	1	1.85889	-0.606223	1	miRNA			YES
MIMAT0022381	mmu-miR-5626-5p	0.391615	-0.254906	1	0	0	1	1.72933	0.0697082	1	0	0	1	miRNA*			YES
MIMAT0022386	mmu-miR-5627-3p	0.204418	0.0232216	1	0.0733687	0.106549	1	0.119679	-0.0102803	1	0.324841	0.257433	1	unclear
MIMAT0022385	mmu-miR-5627-5p	0.286946	0.137498	1	0	0	1	0.133296	-0.0102803	1	0	0	1	unclear
MIMAT0004892	mmu-miR-568	0	0	1	0	0	1	0	0	1	0	0	1	single miRNA
MIMAT0027104	mmu-miR-5709-3p	1.26958	0.5948	0.605803	0	0	1	1.42848	-0.0124709	1	0.143258	-0.0845561	1	miRNA*
MIMAT0022504	mmu-miR-5709-5p	6.86538	-0.154378	0.887816	0.176091	0.140418	1	6.10329	0.117595	1	1.57369	-0.0473144	1	miRNA
MIMAT0022505	mmu-miR-5710	0.256754	-0.013967	1	0	0	1	0.310633	-0.0104987	1	0	0	1	single miRNA
MIMAT0004894	mmu-miR-574-3p	511.541	-0.500918	0.431354	7.92767	0.346696	0.66967	1616.51	0.178785	0.786007	292.626	0.22886	0.824505	miRNA		YES	YES
MIMAT0004893	mmu-miR-574-5p	0	0	1	0	0	1	0	0	1	0	0	1	miRNA*		YES	YES
MIMAT0005292	mmu-miR-582-3p	1031.98	0.972961	0.000413275	84.1554	0.458308	0.14287	529.929	-0.311574	0.3931	911.907	0.504386	0.260694	unclear		YES	YES
MIMAT0005291	mmu-miR-582-5p	279.486	0.227223	0.470663	8.19785	0.326047	0.701996	232.522	-0.185717	0.786007	49.2848	0.664876	0.399928	unclear		YES	YES
MIMAT0017234	mmu-miR-592-3p	6.43147	-0.00188861	0.993357	0	0	1	6.73823	0.0337878	1	0	0	1	miRNA*		YES	YES
MIMAT0003730	mmu-miR-592-5p	142.721	-1.63144	5.97586e-05	0.176091	0.140418	1	486.209	-0.207228	0.69496	162.937	-1.29377	0.0105292	miRNA		YES	YES
MIMAT0004942	mmu-miR-598-3p	1002.42	0.0102576	0.978462	21.2774	-0.515851	0.278212	1586.99	-0.29266	0.398679	504.624	-0.75245	0.1288	miRNA		YES	YES
MIMAT0017283	mmu-miR-598-5p	5.46764	-0.819065	0.371523	0	0	1	2.70248	-0.241224	1	4.38179	-0.232252	0.903407	miRNA*		YES	YES
MIMAT0012772	mmu-miR-599-3p	0.0556489	0	1	0	0	1	0	0	1	0.0649682	0.0712166	1	miRNA*			YES
MIMAT0003783	mmu-miR-615-3p	1189.2	-0.448798	0.548764	71.3338	-1.69843	1.69051e-05	5783.32	-0.259856	0.477527	751.446	-1.71063	1.5245e-08	miRNA		YES	YES
MIMAT0004837	mmu-miR-615-5p	7.15318	-1.34739	0.0705404	2.33027	-0.964255	0.415315	21.8395	0.441083	1	58.5132	-1.54548	0.00495277	miRNA*		YES	YES
MIMAT0024857	mmu-miR-6236	5.28553	2.24506	0.0351814	0.655373	-1.00778	1	1.65798	0.225811	1	18.5857	0.100751	0.967932	single miRNA
MIMAT0024858	mmu-miR-6237	0	0	1	0	0	1	0	0	1	0	0	1	single miRNA
MIMAT0024859	mmu-miR-6238	0.103259	0.15903	1	0	0	1	0	0	1	0	0	1	single miRNA
MIMAT0024860	mmu-miR-6239	1.12289	1.26644	1	1771.7	0.744221	1.35032e-05	0.119679	-0.0102803	1	0.920853	-0.114962	1	single miRNA
MIMAT0024861	mmu-miR-6240	111.375	2.82662	1	6.55057	0.657841	0.427772	9.39921	0.498099	1	11.1746	0.892	0.296673	single miRNA
MIMAT0024862	mmu-miR-6241	0	0	1	0	0	1	0	0	1	0	0	1	single miRNA
MIMAT0024864	mmu-miR-6244	0	0	1	0	0	1	0	0	1	0	0	1	single miRNA
MIMAT0025077	mmu-miR-6335	0	0	1	0	0	1	0	0	1	0	0	1	single miRNA
MIMAT0025079	mmu-miR-6336	0	0	1	0	0	1	0	0	1	0	0	1	single miRNA
MIMAT0025080	mmu-miR-6337	0	0	1	0	0	1	0	0	1	0	0	1	single miRNA
MIMAT0025081	mmu-miR-6338	0	0	1	0	0	1	0	0	1	0	0	1	single miRNA
MIMAT0025082	mmu-miR-6339	0	0	1	0	0	1	0	0	1	0	0	1	single miRNA
MIMAT0025083	mmu-miR-6340	0	0	1	0	0	1	0	0	1	0	0	1	single miRNA
MIMAT0025084	mmu-miR-6341	0	0	1	0	0	1	0.454024	0.0452533	1	0.645713	-0.233085	1	single miRNA
MIMAT0025085	mmu-miR-6342	0	0	1	0	0	1	0	0	1	0	0	1	single miRNA
MIMAT0025086	mmu-miR-6343	0	0	1	0	0	1	0	0	1	0	0	1	single miRNA
MIMAT0025087	mmu-miR-6344	0	0	1	0	0	1	0	0	1	0	0	1	single miRNA
MIMAT0025088	mmu-miR-6345	0	0	1	0	0	1	0	0	1	0	0	1	single miRNA
MIMAT0025089	mmu-miR-6346	0	0	1	0	0	1	0	0	1	0	0	1	single miRNA
MIMAT0025090	mmu-miR-6347	0	0	1	0	0	1	0	0	1	0	0	1	single miRNA
MIMAT0025091	mmu-miR-6348	0	0	1	0	0	1	0	0	1	0	0	1	single miRNA
MIMAT0025092	mmu-miR-6349	0	0	1	0	0	1	0	0	1	0	0	1	single miRNA
MIMAT0025093	mmu-miR-6350	0	0	1	0	0	1	0	0	1	0	0	1	single miRNA
MIMAT0025094	mmu-miR-6351	0	0	1	0	0	1	0	0	1	0	0	1	single miRNA
MIMAT0025095	mmu-miR-6352	0	0	1	0	0	1	0	0	1	0	0	1	single miRNA
MIMAT0025096	mmu-miR-6353	0	0	1	0	0	1	0	0	1	0	0	1	single miRNA
MIMAT0025097	mmu-miR-6354	0	0	1	0	0	1	0	0	1	0	0	1	single miRNA
MIMAT0025098	mmu-miR-6355	0	0	1	0	0	1	0	0	1	0	0	1	single miRNA
MIMAT0025099	mmu-miR-6356	0	0	1	0	0	1	0	0	1	0	0	1	single miRNA
MIMAT0025100	mmu-miR-6357	0	0	1	0	0	1	0	0	1	0	0	1	single miRNA
MIMAT0025101	mmu-miR-6358	0	0	1	0	0	1	0	0	1	0	0	1	single miRNA
MIMAT0025102	mmu-miR-6359	0	0	1	0	0	1	0	0	1	0	0	1	single miRNA
MIMAT0025103	mmu-miR-6360	0	0	1	0	0	1	0	0	1	0	0	1	single miRNA
MIMAT0025104	mmu-miR-6361	0	0	1	0	0	1	0	0	1	0	0	1	single miRNA
MIMAT0025106	mmu-miR-6362	0	0	1	0	0	1	0	0	1	0	0	1	single miRNA
MIMAT0025107	mmu-miR-6363	0	0	1	0	0	1	0	0	1	0	0	1	single miRNA
MIMAT0025108	mmu-miR-6364	0	0	1	0	0	1	0	0	1	0	0	1	single miRNA
MIMAT0025109	mmu-miR-6365	0	0	1	0	0	1	0	0	1	0	0	1	single miRNA
MIMAT0025110	mmu-miR-6366	0	0	1	0	0	1	0	0	1	0	0	1	single miRNA
MIMAT0025111	mmu-miR-6367	0	0	1	0	0	1	0	0	1	0	0	1	single miRNA
MIMAT0025112	mmu-miR-6368	0	0	1	0	0	1	0	0	1	0	0	1	single miRNA
MIMAT0025113	mmu-miR-6369	0	0	1	0	0	1	0	0	1	0	0	1	single miRNA
MIMAT0025114	mmu-miR-6370	0	0	1	0	0	1	0	0	1	0	0	1	single miRNA
MIMAT0025115	mmu-miR-6371	0	0	1	0	0	1	0	0	1	0	0	1	single miRNA
MIMAT0025116	mmu-miR-6372	0	0	1	0	0	1	0	0	1	0	0	1	single miRNA
MIMAT0025117	mmu-miR-6373	0	0	1	0	0	1	0	0	1	0	0	1	single miRNA
MIMAT0025118	mmu-miR-6374	0	0	1	0	0	1	0	0	1	0	0	1	single miRNA
MIMAT0025119	mmu-miR-6375	0	0	1	0	0	1	0	0	1	0	0	1	single miRNA
MIMAT0025120	mmu-miR-6376	0	0	1	0	0	1	0	0	1	0	0	1	single miRNA
MIMAT0025122	mmu-miR-6377	0	0	1	0	0	1	0	0	1	0	0	1	single miRNA
MIMAT0025124	mmu-miR-6378	0	0	1	0	0	1	0	0	1	0	0	1	single miRNA
MIMAT0025125	mmu-miR-6379	0	0	1	0	0	1	0	0	1	0	0	1	single miRNA
MIMAT0025126	mmu-miR-6380	0	0	1	0	0	1	0	0	1	0	0	1	single miRNA
MIMAT0025127	mmu-miR-6381	0	0	1	0	0	1	0	0	1	0	0	1	single miRNA
MIMAT0025128	mmu-miR-6382	0	0	1	0	0	1	0	0	1	0	0	1	single miRNA
MIMAT0025129	mmu-miR-6383	0	0	1	0	0	1	0	0	1	0	0	1	single miRNA
MIMAT0025130	mmu-miR-6384	0	0	1	0	0	1	0	0	1	0	0	1	single miRNA
MIMAT0025131	mmu-miR-6385	0	0	1	0	0	1	0	0	1	0	0	1	single miRNA
MIMAT0025133	mmu-miR-6386	0	0	1	0	0	1	0	0	1	0	0	1	single miRNA
MIMAT0025134	mmu-miR-6387	0	0	1	0	0	1	0	0	1	0	0	1	single miRNA
MIMAT0025135	mmu-miR-6388	0	0	1	0	0	1	0	0	1	0	0	1	single miRNA
MIMAT0025137	mmu-miR-6389	0	0	1	0	0	1	0	0	1	0	0	1	single miRNA
MIMAT0025139	mmu-miR-6390	0	0	1	0	0	1	0	0	1	0	0	1	single miRNA
MIMAT0025140	mmu-miR-6391	0	0	1	0	0	1	0	0	1	0	0	1	single miRNA
MIMAT0025142	mmu-miR-6392-3p	0	0	1	0	0	1	0	0	1	0	0	1	miRNA*
MIMAT0025141	mmu-miR-6392-5p	0.218323	0.159193	1	0.728742	-0.757136	1	2.05593	0.287922	1	0	0	1	miRNA
MIMAT0025143	mmu-miR-6393	0	0	1	0	0	1	0	0	1	0	0	1	single miRNA
MIMAT0025144	mmu-miR-6394	0	0	1	0	0	1	0	0	1	0	0	1	single miRNA
MIMAT0025146	mmu-miR-6395	0	0	1	0	0	1	0	0	1	0	0	1	single miRNA
MIMAT0025147	mmu-miR-6396	0	0	1	0	0	1	0	0	1	0	0	1	single miRNA
MIMAT0025149	mmu-miR-6397	0	0	1	0	0	1	0	0	1	0	0	1	single miRNA
MIMAT0025150	mmu-miR-6398	0	0	1	0	0	1	0	0	1	0	0	1	single miRNA
MIMAT0025151	mmu-miR-6399	11.2016	0.546535	0.418122	2.72847	1.88054	0.108887	6.29241	0.251958	1	1.39516	0.0546288	1	single miRNA
MIMAT0025152	mmu-miR-6400	0	0	1	0	0	1	0	0	1	0	0	1	single miRNA
MIMAT0025153	mmu-miR-6401	0	0	1	0	0	1	0	0	1	0	0	1	single miRNA
MIMAT0025154	mmu-miR-6402	0	0	1	0	0	1	0	0	1	0	0	1	single miRNA
MIMAT0025155	mmu-miR-6403	0	0	1	0	0	1	0	0	1	0	0	1	single miRNA
MIMAT0025156	mmu-miR-6404	0	0	1	0	0	1	0	0	1	0	0	1	single miRNA
MIMAT0025157	mmu-miR-6405	0	0	1	0	0	1	0	0	1	0	0	1	single miRNA
MIMAT0025159	mmu-miR-6406	0	0	1	0	0	1	0	0	1	0	0	1	single miRNA
MIMAT0025160	mmu-miR-6407	0	0	1	0	0	1	0	0	1	0	0	1	single miRNA
MIMAT0025161	mmu-miR-6408	0	0	1	0	0	1	0	0	1	0	0	1	single miRNA
MIMAT0025162	mmu-miR-6409	0	0	1	0	0	1	0	0	1	0	0	1	single miRNA
MIMAT0025163	mmu-miR-6410	0	0	1	0	0	1	0	0	1	0.0649682	0.0712166	1	single miRNA
MIMAT0025164	mmu-miR-6411	0	0	1	0	0	1	0	0	1	0	0	1	single miRNA
MIMAT0025165	mmu-miR-6412	0	0	1	0	0	1	0.133296	-0.0102803	1	0	0	1	single miRNA
MIMAT0025166	mmu-miR-6413	0	0	1	0	0	1	0	0	1	0	0	1	single miRNA
MIMAT0025168	mmu-miR-6414	0	0	1	0	0	1	0	0	1	0	0	1	single miRNA
MIMAT0025169	mmu-miR-6415	0	0	1	0	0	1	0	0	1	0	0	1	single miRNA
MIMAT0025171	mmu-miR-6416-3p	0	0	1	0	0	1	0	0	1	0	0	1	unclear
MIMAT0025170	mmu-miR-6416-5p	0	0	1	0	0	1	0	0	1	0	0	1	unclear
MIMAT0025172	mmu-miR-6417	0	0	1	0	0	1	0	0	1	0	0	1	single miRNA
MIMAT0025174	mmu-miR-6418-3p	1.45119	-0.775141	0.516555	0.813905	-1.59859	1	9.93033	0.00090158	1	5.0991	-0.686605	0.584652	miRNA
MIMAT0025173	mmu-miR-6418-5p	0.070936	-0.0711793	1	0	0	1	0	0	1	0	0	1	miRNA*
MIMAT0025175	mmu-miR-6419	0	0	1	0	0	1	0	0	1	0	0	1	single miRNA
MIMAT0025176	mmu-miR-6420	0	0	1	0	0	1	0	0	1	0	0	1	single miRNA
MIMAT0027339	mmu-miR-6481	0	0	1	0	0	1	0	0	1	0	0	1	single miRNA
MIMAT0027344	mmu-miR-6516-3p	6.77279	0.771502	0.350782	0.683908	-0.284334	1	5.62049	-0.14385	1	0.767817	-0.0411869	1	unclear		YES
MIMAT0027343	mmu-miR-6516-5p	9.26758	-2.13731	0.00108094	0.429068	0.142646	1	13.6038	0.00400998	1	4.41627	-0.549546	0.693866	unclear		YES
MIMAT0003711	mmu-miR-652-3p	17719.3	0.099635	0.798129	250.148	-0.299751	0.0884363	42107.4	0.206361	0.587778	1248.64	-0.223874	0.694149	miRNA		YES	YES
MIMAT0017260	mmu-miR-652-5p	50.7076	0.206027	0.754487	3.30438	-0.424038	0.729114	41.3467	-0.492421	0.343347	7.34663	-0.133447	0.953448	miRNA*		YES	YES
MIMAT0017284	mmu-miR-653-3p	1.30795	-0.423961	0.744044	0	0	1	0.312758	0.0115362	1	0.352596	0.0227405	1	miRNA*		YES	YES
MIMAT0004943	mmu-miR-653-5p	539.876	0.315863	0.288453	3.86274	0.32008	0.767397	189.959	-0.163586	0.824539	113.838	0.39591	0.494818	miRNA		YES	YES
MIMAT0025582	mmu-miR-6537-3p	3.67	0.315109	0.779012	0.0733687	0.106549	1	1.32637	-0.0519771	1	1.40848	-0.190042	1	miRNA
MIMAT0025581	mmu-miR-6537-5p	0	0	1	0	0	1	0	0	1	0	0	1	miRNA*
MIMAT0025583	mmu-miR-6538	0.366066	0.256075	1	0	0	1	0.154051	0.0326952	1	0	0	1	single miRNA
MIMAT0025584	mmu-miR-6539	11.3628	0.355326	0.604092	266.66	-0.801027	3.48174e-06	10.2869	0.202003	1	76.6627	-0.21936	0.824505	single miRNA
MIMAT0025586	mmu-miR-6540-3p	21.2541	-0.770015	0.0910569	0	0	1	24.7626	0.0752978	1	16.3459	-0.37822	0.722249	unclear		YES
MIMAT0025585	mmu-miR-6540-5p	167.17	-1.67722	1.58337e-10	3.77045	-1.3672	0.230331	383.998	0.879587	0.00927454	121.28	-0.505579	0.295331	unclear		YES
MIMAT0025588	mmu-miR-6541	0.230643	0.253431	1	0.176091	0.140418	1	0.119679	-0.0102803	1	0.143258	-0.0845561	1	single miRNA
MIMAT0004898	mmu-miR-654-3p	0	0	1	0	0	1	0	0	1	0	0	1	unclear		YES
MIMAT0004897	mmu-miR-654-5p	0	0	1	0	0	1	0.154051	0.0326952	1	0	0	1	unclear		YES
MIMAT0029793	mmu-miR-6546-3p	0.945232	-0.518372	1	0.484878	-0.585715	1	3.29188	0.261287	1	0.344764	0.0863943	1	unclear
MIMAT0029792	mmu-miR-6546-5p	0.650805	-0.471045	1	2.41335	-2.33275	0.0518096	1.19582	0.088941	1	1.12908	-0.181034	1	unclear
MIMAT0012774	mmu-miR-664-3p	32.2083	0.252033	0.707834	4.52587	1.92503	0.0459835	65.9079	0.0469921	0.977684	11.8068	0.794482	0.393608	miRNA
MIMAT0017353	mmu-miR-664-5p	39.3416	-0.352	0.578027	6.82406	0.733241	0.35958	70.6661	0.441823	0.398679	33.7707	-0.193493	0.874654	miRNA*
MIMAT0003733	mmu-miR-665-3p	1988.88	-1.58595	9.93123e-10	132.955	-0.43908	0.0496194	3788.21	-0.479253	0.125	99.3754	-0.254583	0.796471	miRNA		YES
MIMAT0017238	mmu-miR-665-5p	6.13202	0.598264	0.518853	1.45653	2.2286	0.0771255	4.13678	0.302735	1	2.21089	0.474238	1	miRNA*		YES
MIMAT0004823	mmu-miR-666-3p	1786.06	-0.541136	0.0576707	4.64467	0.952304	0.318271	2624.97	0.279317	0.482751	639.727	0.446296	0.263321	unclear		YES	YES
MIMAT0003737	mmu-miR-666-5p	408.588	-0.726076	0.00864026	344.331	0.289915	0.271329	449.352	0.21097	0.666762	1818.87	0.0906756	0.916737	unclear		YES	YES
MIMAT0003734	mmu-miR-667-3p	327.551	-0.379396	0.578027	68.7792	-0.203161	0.544707	1290.83	-0.28298	0.587778	1285.97	1.18547	0.0289252	miRNA		YES	YES
MIMAT0017239	mmu-miR-667-5p	125.511	-1.22472	0.0490216	288.54	1.2725	5.59916e-10	243.952	0.146277	0.834357	162.568	0.123484	0.934782	miRNA*		YES	YES
MIMAT0003732	mmu-miR-668-3p	250.381	-1.52754	0.00872451	24.4557	-1.004	0.0266299	910.253	-0.294055	0.477527	526.451	-0.527186	0.336595	miRNA		YES
MIMAT0017237	mmu-miR-668-5p	9.97481	-2.81522	3.74167e-05	0.170495	-0.300382	1	14.3287	0.179631	1	1.3729	-0.107697	1	miRNA*		YES
MIMAT0017251	mmu-miR-669a-3-3p	11.7088	0.337416	0.701852	1.90602	-0.179294	0.898492	2.9663	-0.0100825	1	0.417564	0.116827	1	unclear		YES
MIMAT0017243	mmu-miR-669a-3p	59.5311	0.253854	0.729765	16.5976	-0.190589	0.742654	37.6196	-0.177255	0.835196	4.90844	-0.0244379	0.993081	unclear		YES
MIMAT0017243_1	mmu-miR-669a-3p	59.5311	0.253854	0.729765	16.5976	-0.190589	0.742654	37.6196	-0.177255	0.835196	4.90844	-0.0244379	0.993081	unclear
MIMAT0017243_10	mmu-miR-669a-3p	59.5311	0.253854	0.729765	16.5976	-0.190589	0.742654	37.6196	-0.177255	0.835196	4.90844	-0.0244379	0.993081	unclear
MIMAT0017243_2	mmu-miR-669a-3p	59.5311	0.253854	0.729765	16.5976	-0.190589	0.742654	37.6196	-0.177255	0.835196	4.90844	-0.0244379	0.993081	unclear
MIMAT0017243_3	mmu-miR-669a-3p	59.5311	0.253854	0.729765	16.5976	-0.190589	0.742654	37.6196	-0.177255	0.835196	4.90844	-0.0244379	0.993081	unclear
MIMAT0017243_4	mmu-miR-669a-3p	59.5311	0.253854	0.729765	16.5976	-0.190589	0.742654	37.6196	-0.177255	0.835196	4.90844	-0.0244379	0.993081	unclear
MIMAT0017243_5	mmu-miR-669a-3p	59.5311	0.253854	0.729765	16.5976	-0.190589	0.742654	37.6196	-0.177255	0.835196	4.90844	-0.0244379	0.993081	unclear
MIMAT0017243_6	mmu-miR-669a-3p	59.5311	0.253854	0.729765	16.5976	-0.190589	0.742654	37.6196	-0.177255	0.835196	4.90844	-0.0244379	0.993081	unclear
MIMAT0017243_7	mmu-miR-669a-3p	59.5311	0.253854	0.729765	16.5976	-0.190589	0.742654	37.6196	-0.177255	0.835196	4.90844	-0.0244379	0.993081	unclear
MIMAT0017243_8	mmu-miR-669a-3p	59.5311	0.253854	0.729765	16.5976	-0.190589	0.742654	37.6196	-0.177255	0.835196	4.90844	-0.0244379	0.993081	unclear
MIMAT0017243_9	mmu-miR-669a-3p	59.5311	0.253854	0.729765	16.5976	-0.190589	0.742654	37.6196	-0.177255	0.835196	4.90844	-0.0244379	0.993081	unclear
MIMAT0003477	mmu-miR-669a-5p	45.2785	-0.714273	0.0626816	38.5186	-0.575777	0.0995529	50.0838	-0.022744	0.977684	5.12328	-0.154087	0.936271	unclear		YES
MIMAT0003477_1	mmu-miR-669a-5p	45.2785	-0.714273	0.0626816	38.5186	-0.575777	0.0995529	50.0838	-0.022744	0.977684	5.12328	-0.154087	0.936271	unclear
MIMAT0003477_10	mmu-miR-669a-5p	45.2785	-0.714273	0.0626816	38.5186	-0.575777	0.0995529	50.0838	-0.022744	0.977684	5.12328	-0.154087	0.936271	unclear
MIMAT0003477_11	mmu-miR-669a-5p	45.2785	-0.714273	0.0626816	38.5186	-0.575777	0.0995529	50.0838	-0.022744	0.977684	5.12328	-0.154087	0.936271	unclear
MIMAT0003477_2	mmu-miR-669a-5p	45.2785	-0.714273	0.0626816	38.5186	-0.575777	0.0995529	50.0838	-0.022744	0.977684	5.12328	-0.154087	0.936271	unclear
MIMAT0003477_3	mmu-miR-669a-5p	45.2785	-0.714273	0.0626816	38.5186	-0.575777	0.0995529	50.0838	-0.022744	0.977684	5.12328	-0.154087	0.936271	unclear
MIMAT0003477_4	mmu-miR-669a-5p	45.2785	-0.714273	0.0626816	38.5186	-0.575777	0.0995529	50.0838	-0.022744	0.977684	5.12328	-0.154087	0.936271	unclear
MIMAT0003477_5	mmu-miR-669a-5p	45.2785	-0.714273	0.0626816	38.5186	-0.575777	0.0995529	50.0838	-0.022744	0.977684	5.12328	-0.154087	0.936271	unclear
MIMAT0003477_6	mmu-miR-669a-5p	45.2785	-0.714273	0.0626816	38.5186	-0.575777	0.0995529	50.0838	-0.022744	0.977684	5.12328	-0.154087	0.936271	unclear
MIMAT0003477_7	mmu-miR-669a-5p	45.2785	-0.714273	0.0626816	38.5186	-0.575777	0.0995529	50.0838	-0.022744	0.977684	5.12328	-0.154087	0.936271	unclear
MIMAT0003477_8	mmu-miR-669a-5p	45.2785	-0.714273	0.0626816	38.5186	-0.575777	0.0995529	50.0838	-0.022744	0.977684	5.12328	-0.154087	0.936271	unclear
MIMAT0003477_9	mmu-miR-669a-5p	45.2785	-0.714273	0.0626816	38.5186	-0.575777	0.0995529	50.0838	-0.022744	0.977684	5.12328	-0.154087	0.936271	unclear
MIMAT0017250	mmu-miR-669b-3p	1.48299	-0.306299	0.808984	0.658413	0.540064	1	1.10764	-0.0355095	1	0	0	1	miRNA*		YES
MIMAT0003476	mmu-miR-669b-5p	31.9656	-1.76357	1.10204e-05	26.1663	-1.92389	2.30167e-06	40.3471	-0.0405739	0.977684	8.44838	-0.270876	0.853723	miRNA		YES
MIMAT0017253	mmu-miR-669c-3p	0	0	1	0	0	1	0	0	1	0	0	1	miRNA*		YES
MIMAT0003479	mmu-miR-669c-5p	604.904	-0.288834	0.471399	774.253	-2.20547	4.55074e-46	1757.15	-0.258749	0.477527	87.6498	-0.429246	0.419507	miRNA		YES
MIMAT0014884	mmu-miR-669d-2-3p	2.42697	1.84289	0.0805755	0.146737	0.240645	1	0.665845	-0.0464225	1	0.0649682	0.0712166	1	miRNA*		YES
MIMAT0017324	mmu-miR-669d-3p	2.42697	1.84289	0.0805755	0.146737	0.240645	1	0.665845	-0.0464225	1	0.0649682	0.0712166	1	miRNA*		YES
MIMAT0005833	mmu-miR-669d-5p	99.5494	0.0505714	0.916984	17.7995	-0.173576	0.761724	81.687	-0.142327	0.867652	6.9646	0.520884	0.681568	miRNA		YES
MIMAT0005833_1	mmu-miR-669d-5p	99.5494	0.0505714	0.916984	17.7995	-0.173576	0.761724	81.687	-0.142327	0.867652	6.9646	0.520884	0.681568	miRNA
MIMAT0017330	mmu-miR-669e-3p	14.2172	-0.730887	0.268356	4.01484	1.36051	0.165405	5.55024	-0.00418727	1	2.58379	0.474265	0.780643	miRNA*		YES
MIMAT0005853	mmu-miR-669e-5p	36.3876	-1.25683	0.000814143	62.5177	-1.78361	2.36134e-08	53.8197	-0.0984111	0.974331	4.88997	-0.539418	0.694149	miRNA		YES
MIMAT0005839	mmu-miR-669f-3p	21.0989	0.15469	0.86772	23.6524	-0.217239	0.673937	15.9969	0.0691966	1	1.80612	0.131261	1	unclear		YES
MIMAT0017327	mmu-miR-669f-5p	12.9596	-0.962627	0.0798862	18.3946	-0.598298	0.234161	20.709	-0.0595497	1	2.71719	-0.00982954	0.996268	unclear		YES
MIMAT0005832	mmu-miR-669g	0.281345	-0.414647	1	0	0	1	0.546166	-0.0135734	1	0	0	1	single miRNA
MIMAT0005842	mmu-miR-669h-3p	0	0	1	0	0	1	0	0	1	0	0	1	miRNA*
MIMAT0005841	mmu-miR-669h-5p	20.0878	-0.245453	0.668433	15.9068	-0.752507	0.194449	41.7692	-0.293973	0.690783	2.407	0.00521069	0.996268	miRNA
MIMAT0005840	mmu-miR-669i	0	0	1	0	0	1	0	0	1	0	0	1	single miRNA
MIMAT0005838	mmu-miR-669j	0	0	1	0	0	1	0	0	1	0	0	1	single miRNA
MIMAT0005831	mmu-miR-669k-3p	0	0	1	0	0	1	0	0	1	0	0	1	miRNA
MIMAT0017323	mmu-miR-669k-5p	0	0	1	0	0	1	0	0	1	0	0	1	miRNA*
MIMAT0017345	mmu-miR-669l-3p	2.97394	1.49076	0.116515	0.825266	0.847158	1	1.60049	-0.144645	1	0	0	1	miRNA*		YES
MIMAT0009418	mmu-miR-669l-5p	158.432	-0.449064	0.201556	113.81	-0.42426	0.0942541	237.042	-0.155295	0.803562	14.9456	0.261107	0.824505	miRNA		YES
MIMAT0009419	mmu-miR-669m-3p	7.44214	0.399612	0.605803	1.64573	0.137037	0.922066	5.22894	-0.179161	1	0.194904	0.164311	1	unclear		YES
MIMAT0009419_1	mmu-miR-669m-3p	7.44214	0.399612	0.605803	1.64573	0.137037	0.922066	5.22894	-0.179161	1	0.194904	0.164311	1	unclear
MIMAT0017346	mmu-miR-669m-5p	31.9318	-1.75413	1.10204e-05	26.6477	-1.87354	3.52485e-06	40.3471	-0.0405739	0.977684	8.44838	-0.270876	0.853723	unclear		YES
MIMAT0017346_1	mmu-miR-669m-5p	31.9318	-1.75413	1.10204e-05	26.6477	-1.87354	3.52485e-06	40.3471	-0.0405739	0.977684	8.44838	-0.270876	0.853723	unclear
MIMAT0009427	mmu-miR-669n	0	0	1	0	0	1	0	0	1	0	0	1	single miRNA
MIMAT0017347	mmu-miR-669o-3p	59.5311	0.253854	0.729765	16.5976	-0.190589	0.742654	37.6196	-0.177255	0.835196	4.90844	-0.0244379	0.993081	unclear		YES
MIMAT0009421	mmu-miR-669o-5p	107.996	-1.79449	1.6774e-09	90.2319	-1.26626	4.2426e-08	184.703	-0.177117	0.786007	11.9127	-0.560472	0.577524	unclear		YES
MIMAT0014890	mmu-miR-669p-3p	2.08256	-0.193842	0.873397	2.92725	-0.759226	0.495202	2.56622	-0.147986	1	0.273194	0.0322432	1	miRNA*		YES
MIMAT0014890_1	mmu-miR-669p-3p	2.08256	-0.193842	0.873397	2.92725	-0.759226	0.495202	2.56622	-0.147986	1	0.273194	0.0322432	1	miRNA*
MIMAT0014889	mmu-miR-669p-5p	45.2785	-0.714273	0.0626816	38.5186	-0.575777	0.0995529	50.0838	-0.022744	0.977684	5.12328	-0.154087	0.936271	miRNA		YES
MIMAT0014889_1	mmu-miR-669p-5p	45.2785	-0.714273	0.0626816	38.5186	-0.575777	0.0995529	50.0838	-0.022744	0.977684	5.12328	-0.154087	0.936271	miRNA
MIMAT0017242	mmu-miR-670-3p	9.38594	-1.71907	0.0158328	0	0	1	5.36658	-0.400735	1	34.4783	-0.59612	0.345957	miRNA*		YES	YES
MIMAT0003736	mmu-miR-670-5p	14.331	-1.81184	0.00644529	0	0	1	92.6117	-0.233978	0.749962	0.566311	-0.240272	1	miRNA		YES	YES
MIMAT0004821	mmu-miR-671-3p	125.572	0.983861	0.0728317	21.1403	0.960449	0.118893	233.893	0.331027	0.468549	556.433	0.063136	0.972822	unclear		YES	YES
MIMAT0029877	mmu-miR-6715-3p	0.638284	-0.774531	1	0	0	1	1.3323	-0.171341	1	0.452442	0.0236457	1	unclear			YES
MIMAT0029876	mmu-miR-6715-5p	1.29416	-1.34125	0.210831	0	0	1	2.38719	-0.216743	1	0.587782	-0.452516	1	unclear			YES
MIMAT0003731	mmu-miR-671-5p	554.412	0.708406	0.134174	36.7057	1.07013	0.00213443	1021.72	-0.0425234	0.977684	118.403	0.480702	0.344837	unclear		YES	YES
MIMAT0017241	mmu-miR-672-3p	86.1602	1.25382	0.021693	20.1945	1.52532	0.00163528	98.7519	-0.320958	0.542133	6.32259	0.897678	0.399928	miRNA*		YES	YES
MIMAT0003735	mmu-miR-672-5p	1488.23	1.18922	0.000224171	5363.44	-0.0424668	0.824187	4911.08	-0.041431	0.977684	415.624	0.345116	0.584652	miRNA		YES	YES
MIMAT0004824	mmu-miR-673-3p	186.347	0.816576	0.0879911	155.015	2.25051	9.44702e-23	194.173	0.126684	0.849105	926.849	-0.0647907	0.978703	unclear		YES	YES
MIMAT0003739	mmu-miR-673-5p	700.165	0.5533	0.654331	267.551	1.99905	1.65845e-33	1315.25	-0.0181863	0.977684	1472.61	0.286459	0.54882	unclear		YES	YES
MIMAT0003741	mmu-miR-674-3p	2610.11	-0.644234	0.00248046	167.829	-0.884546	0.000298867	6781.09	0.224355	0.567308	559.836	0.286093	0.570752	miRNA*		YES	YES
MIMAT0003740	mmu-miR-674-5p	750.92	-0.391659	0.336978	33.3343	-1.26709	0.000459383	2383.17	-1.12082	2.04747e-07	140.615	-0.00112899	0.998293	miRNA		YES	YES
MIMAT0003726	mmu-miR-675-3p	140.596	0.519602	0.0762677	0	0	1	143.875	-0.180042	0.789936	70.0428	0.663072	0.356515	unclear		YES	YES
MIMAT0003725	mmu-miR-675-5p	256.345	0.615321	0.0772137	0	0	1	539.019	0.135843	0.835196	10.5624	0.43958	0.717191	unclear		YES	YES
MIMAT0003782	mmu-miR-676-3p	2756.67	0.771591	0.063714	192.375	-0.441861	0.0385132	2832.71	0.0273921	0.977684	1889.03	0.24802	0.66278	miRNA		YES	YES
MIMAT0003781	mmu-miR-676-5p	536.913	0.485581	0.0638672	53.2667	-0.155752	0.65383	708.397	0.143003	0.790587	338.074	0.208788	0.761195	miRNA*		YES	YES
MIMAT0028041	mmu-miR-6769b-3p	0.710126	0.17635	1	0	0	1	2.19113	-0.00614284	1	0.352198	0.0387057	1	miRNA	YES
MIMAT0028040	mmu-miR-6769b-5p	0.065075	0	1	0	0	1	0.608187	-0.0694419	1	0.345995	0.0226314	1	miRNA*	YES
MIMAT0017246	mmu-miR-677-3p	0.536931	0.468886	1	0.302713	0.373035	1	5.50826	-0.383898	1	0.194904	0.164311	1	miRNA*
MIMAT0003451	mmu-miR-677-5p	34.244	0.480099	0.588108	64.014	0.419588	0.159142	20.688	0.173677	1	93.3489	-0.951115	0.153722	miRNA
MIMAT0003452	mmu-miR-678	0	0	1	0	0	1	0	0	1	0	0	1	single miRNA
MIMAT0017248	mmu-miR-679-3p	60.9697	-3.17837	9.36894e-15	6.6626	-0.908169	0.315521	243.878	0.106196	0.916436	16.2196	-0.506808	0.580185	unclear		YES
MIMAT0003455	mmu-miR-679-5p	971.251	-2.44302	2.67237e-08	146.717	-1.69217	3.53868e-11	1014.96	-0.0816795	0.974028	1854.06	-0.386958	0.641585	unclear		YES
MIMAT0003457	mmu-miR-680	0	0	1	0	0	1	0	0	1	0	0	1	single miRNA
MIMAT0003457_1	mmu-miR-680	0	0	1	0	0	1	0	0	1	0	0	1	single miRNA
MIMAT0003457_2	mmu-miR-680	0	0	1	0	0	1	0	0	1	0	0	1	single miRNA
MIMAT0003458	mmu-miR-681	0	0	1	0	0	1	0	0	1	0	0	1	single miRNA
MIMAT0003459	mmu-miR-682	0	0	1	0	0	1	0	0	1	0	0	1	single miRNA
MIMAT0003461	mmu-miR-683	0	0	1	0	0	1	0	0	1	0	0	1	single miRNA
MIMAT0003461_1	mmu-miR-683	0	0	1	0	0	1	0	0	1	0	0	1	single miRNA
MIMAT0003462	mmu-miR-684	0	0	1	0	0	1	0	0	1	0	0	1	single miRNA
MIMAT0003462_1	mmu-miR-684	0	0	1	0	0	1	0	0	1	0	0	1	single miRNA
MIMAT0003464	mmu-miR-686	0	0	1	0	0	1	0	0	1	0	0	1	single miRNA
MIMAT0003466	mmu-miR-687	0	0	1	0	0	1	0	0	1	0	0	1	single miRNA
MIMAT0003467	mmu-miR-688	0.980415	-0.91403	1	0.411509	-0.702839	1	5.00357	-0.0603128	1	0	0	1	single miRNA
MIMAT0027693	mmu-miR-6896-3p	0.221881	-0.103672	1	0	0	1	0.177336	0	1	0	0	1	miRNA*	YES
MIMAT0027692	mmu-miR-6896-5p	3.80894	-0.218732	0.850102	5.53387	-0.779514	0.387539	5.48698	0.177694	1	10.0769	-0.708932	0.487741	miRNA	YES
MIMAT0027695	mmu-miR-6897-3p	0	0	1	1.02538	1.12462	0.415315	0.1902	-0.031768	1	0.0649682	0.0712166	1	unclear	YES
MIMAT0027694	mmu-miR-6897-5p	0.105638	0	1	0	0	1	0.335206	0.0585819	1	0	0	1	unclear	YES
MIMAT0027697	mmu-miR-6898-3p	0.254768	0.253431	1	0.231901	-0.300382	1	0.228396	-0.031768	1	0	0	1	unclear	YES
MIMAT0027696	mmu-miR-6898-5p	0.472087	-0.139879	1	0	0	1	0.881372	0.0831779	1	0	0	1	unclear	YES
MIMAT0027699	mmu-miR-6899-3p	3.34585	-1.14782	0.22548	0.408953	-0.0688873	1	11.0879	0.110439	1	4.4501	-0.439545	0.780643	miRNA	YES
MIMAT0027698	mmu-miR-6899-5p	0	0	1	0	0	1	0	0	1	0.293117	-0.212568	1	miRNA*	YES
MIMAT0003469	mmu-miR-690	0	0	1	0	0	1	0	0	1	0	0	1	single miRNA
MIMAT0027701	mmu-miR-6900-3p	7.26161	1.54388	0.0338645	4.43574	-0.31819	0.758236	10.2567	0.207893	1	0.875013	-0.584079	1	miRNA	YES
MIMAT0027700	mmu-miR-6900-5p	1.17406	0.587062	0.676338	0.423472	-0.544882	1	1.92546	-0.0846504	1	0.778514	0.450594	1	miRNA*	YES
MIMAT0027703	mmu-miR-6901-3p	0.97837	-0.581777	1	0.0733687	0.106549	1	0.846893	0.0555553	1	0.0649682	0.0712166	1	unclear	YES
MIMAT0027702	mmu-miR-6901-5p	2.89402	-0.801485	0.404144	0.0733687	0.106549	1	5.79666	0.308505	1	3.83051	-0.902972	0.414747	unclear	YES
MIMAT0027705	mmu-miR-6902-3p	0.917626	-0.190523	1	0.676449	-0.655444	1	2.89867	0.0740828	1	0	0	1	unclear	YES
MIMAT0027704	mmu-miR-6902-5p	2.71721	-0.560314	0.633979	0	0	1	1.93019	-0.0329555	1	0.763162	0.0948694	1	unclear	YES
MIMAT0027707	mmu-miR-6903-3p	8.20383	3.12528	0.000976846	3.99157	2.97522	0.00802041	1.91115	0.241863	1	0	0	1	unclear	YES
MIMAT0027706	mmu-miR-6903-5p	2.08422	2.43899	0.0161116	0.0733687	0.106549	1	0.42818	0.0188893	1	0.358085	-0.177607	1	unclear	YES
MIMAT0027709	mmu-miR-6904-3p	0.19832	0.0232216	1	0	0	1	0	0	1	1.85543	0.0649475	1	miRNA*	YES
MIMAT0027708	mmu-miR-6904-5p	0.452723	0	1	0	0	1	2.86666	0.221364	1	0.129936	0.124522	1	miRNA	YES
MIMAT0027711	mmu-miR-6905-3p	0.635377	-0.433756	1	0.179608	-0.300382	1	0	0	1	0	0	1	miRNA	YES
MIMAT0027710	mmu-miR-6905-5p	0	0	1	0	0	1	0.249151	0.0112074	1	0	0	1	miRNA*	YES
MIMAT0027713	mmu-miR-6906-3p	0.260018	0.17083	1	0.179608	-0.300382	1	2.10102	-0.326998	1	0.658637	-0.629932	1	miRNA	YES
MIMAT0027712	mmu-miR-6906-5p	0	0	1	0.463802	-0.581282	1	0.308102	0.0541829	1	0.143258	-0.0845561	1	miRNA*	YES
MIMAT0027715	mmu-miR-6907-3p	2.41852	2.37973	0.00949647	0.24946	0.340335	1	3.72997	0.0766674	1	0	0	1	miRNA	YES
MIMAT0027714	mmu-miR-6907-5p	0	0	1	0	0	1	1.0171	0.00818955	1	0.0649682	0.0712166	1	miRNA*	YES
MIMAT0027717	mmu-miR-6908-3p	0.164034	-0.087324	1	0	0	1	0.155744	0.0326952	1	0	0	1	unclear	YES
MIMAT0027716	mmu-miR-6908-5p	0.0556489	0	1	0	0	1	0	0	1	0	0	1	unclear	YES
MIMAT0027719	mmu-miR-6909-3p	0.0499889	0	1	0.170495	-0.300382	1	0.354673	0	1	0	0	1	unclear	YES
MIMAT0027718	mmu-miR-6909-5p	0.354422	-0.0305387	1	0.179608	-0.300382	1	0.616203	0.114025	1	0.627736	0.187653	1	unclear	YES
MIMAT0003470	mmu-miR-691	0	0	1	0	0	1	0	0	1	0	0	1	single miRNA
MIMAT0027721	mmu-miR-6910-3p	0.160303	-0.206988	1	0.176091	0.140418	1	0.367536	-0.0310015	1	0.0649682	0.0712166	1	unclear	YES
MIMAT0027720	mmu-miR-6910-5p	0	0	1	0	0	1	0.430306	0.0507257	1	0.202737	0.0909481	1	unclear	YES
MIMAT0027723	mmu-miR-6911-3p	31.8722	0.389771	0.458118	10.3415	0.862055	0.1913	42.6425	0.248559	0.77218	9.71955	-0.883105	0.332126	miRNA	YES	YES
MIMAT0027722	mmu-miR-6911-5p	0.47639	-0.0822101	1	1.06622	-0.632243	0.665556	0.919568	0.0738186	1	1.27437	0.27309	1	miRNA*	YES	YES
MIMAT0027725	mmu-miR-6912-3p	0.402336	-0.401953	1	0.502437	0.313692	1	0.0950999	-0.0102803	1	0.149859	-0.0845561	1	unclear	YES
MIMAT0027724	mmu-miR-6912-5p	0.323875	-0.03747	1	0.30527	-0.146166	1	1.0119	-0.199506	1	0.143258	-0.0845561	1	unclear	YES
MIMAT0027727	mmu-miR-6913-3p	3.34942	-1.78124	0.0534825	0.484878	-0.585715	1	1.81119	0.228415	1	0.874298	-0.713356	1	miRNA	YES	YES
MIMAT0027726	mmu-miR-6913-5p	0	0	1	0	0	1	0	0	1	0	0	1	miRNA*	YES	YES
MIMAT0027729	mmu-miR-6914-3p	2.64559	-2.36099	0.00812526	1.39335	-1.6141	0.18057	17.2894	-0.033316	1	6.10713	-0.426762	0.780643	miRNA	YES
MIMAT0027728	mmu-miR-6914-5p	0.065075	0	1	0.179608	-0.300382	1	0.249151	0.0112074	1	0	0	1	miRNA*	YES
MIMAT0027731	mmu-miR-6915-3p	0.248275	0.00801099	1	0	0	1	3.00355	0.0390497	1	2.22358	-0.697118	1	unclear	YES
MIMAT0027730	mmu-miR-6915-5p	0.471724	-0.373944	1	0.243864	-0.131073	1	5.48576	-0.205643	1	0	0	1	unclear	YES
MIMAT0027733	mmu-miR-6916-3p	0.183033	0.142885	1	0	0	1	0.177336	0	1	0.293117	-0.212568	1	unclear	YES
MIMAT0027732	mmu-miR-6916-5p	0.306925	-0.344865	1	0	0	1	2.29804	0.172093	1	0.445841	0.0236051	1	unclear	YES
MIMAT0027735	mmu-miR-6917-3p	0.349551	-0.0182332	1	0.758096	-0.853056	1	1.3482	0.211276	1	0.884961	0.453432	1	unclear	YES
MIMAT0027734	mmu-miR-6917-5p	0.481844	-0.90883	1	0.0733687	0.106549	1	1.192	0.167812	1	0.129936	0.124522	1	unclear	YES
MIMAT0027737	mmu-miR-6918-3p	0	0	1	0.176091	0.140418	1	0.420643	-0.0170192	1	0	0	1	miRNA*	YES
MIMAT0027736	mmu-miR-6918-5p	0.636721	-0.91874	1	0.993514	-1.87257	0.139139	2.4453	0.0564432	1	1.00778	0.256764	1	miRNA	YES
MIMAT0027739	mmu-miR-6919-3p	0.145016	-0.087324	1	0.179608	-0.300382	1	0.453192	0.0472325	1	0.149859	-0.0845561	1	unclear	YES
MIMAT0027738	mmu-miR-6919-5p	0.856221	1.52699	1	0	0	1	0.487215	-0.0701981	1	0	0	1	unclear	YES
MIMAT0003471	mmu-miR-692	0	0	1	0	0	1	0	0	1	0	0	1	single miRNA
MIMAT0003471_1	mmu-miR-692	0	0	1	0	0	1	0	0	1	0	0	1	single miRNA
MIMAT0003471_2	mmu-miR-692	0	0	1	0	0	1	0	0	1	0	0	1	single miRNA
MIMAT0027741	mmu-miR-6920-3p	0	0	1	0.176091	0.140418	1	0	0	1	0.149859	-0.0845561	1	miRNA*	YES
MIMAT0027740	mmu-miR-6920-5p	0.397246	0.178911	1	0	0	1	1.1102	0.0544348	1	0	0	1	miRNA	YES
MIMAT0027743	mmu-miR-6921-3p	3.11672	1.33742	0.173759	0.537339	0.373834	1	3.92536	-0.0388222	1	0.90642	-0.0541669	1	miRNA	YES	YES
MIMAT0027742	mmu-miR-6921-5p	0.486728	0.635826	1	0	0	1	0.27373	0.0112074	1	0.286516	-0.166436	1	miRNA*	YES	YES
MIMAT0027745	mmu-miR-6922-3p	0.713988	0.592221	1	0.631741	-0.464978	1	2.16968	-0.0620224	1	0.273194	0.0322432	1	miRNA	YES	YES
MIMAT0027744	mmu-miR-6922-5p	0.2724	0.00810597	1	0.60516	0.44549	1	0.607243	0.088809	1	0.90202	-0.290196	1	miRNA*	YES	YES
MIMAT0027747	mmu-miR-6923-3p	5.72741	2.2511	0.0248207	0.0733687	0.106549	1	4.29729	0.112229	1	3.43968	0.274128	0.876006	unclear	YES
MIMAT0027746	mmu-miR-6923-5p	13.8889	2.56207	0.000787332	0	0	1	8.17477	0.0963369	1	6.38169	0.93528	0.356246	unclear	YES
MIMAT0027749	mmu-miR-6924-3p	0	0	1	0	0	1	0	0	1	0	0	1	unclear	YES
MIMAT0027748	mmu-miR-6924-5p	0	0	1	0	0	1	0	0	1	0	0	1	unclear	YES
MIMAT0027751	mmu-miR-6925-3p	0.070936	-0.0711793	1	0	0	1	0.628285	-0.126733	1	0.0649682	0.0712166	1	unclear	YES
MIMAT0027750	mmu-miR-6925-5p	0.579844	0.430822	1	0	0	1	1.36955	-0.083685	1	1.33466	-0.191678	1	unclear	YES
MIMAT0027753	mmu-miR-6926-3p	0.355642	0.327939	1	0.231901	-0.300382	1	0.917443	0.0226912	1	0.143258	-0.0845561	1	unclear	YES
MIMAT0027752	mmu-miR-6926-5p	0.196217	0.253431	1	0	0	1	0.354673	0	1	0	0	1	unclear	YES
MIMAT0027755	mmu-miR-6927-3p	0.141872	-0.206988	1	1.29623	-1.13705	0.382076	0.467754	-0.104297	1	0	0	1	miRNA*	YES
MIMAT0027754	mmu-miR-6927-5p	0.950364	1.11025	1	0	0	1	2.32112	0.273261	1	0.208226	-0.0211399	1	miRNA	YES
MIMAT0027757	mmu-miR-6928-3p	2.61725	1.1829	0.24394	2.16633	-0.434113	0.735158	4.71019	0.171019	1	0.887609	0.461447	1	miRNA	YES
MIMAT0027756	mmu-miR-6928-5p	0.0614611	0	1	0	0	1	0	0	1	0.222262	-0.0845561	1	miRNA*	YES
MIMAT0027759	mmu-miR-6929-3p	1.46313	-1.24382	0.247695	0.252977	-0.133511	1	1.64583	-0.0100448	1	0.51741	0.127092	1	miRNA	YES	YES
MIMAT0027758	mmu-miR-6929-5p	0.188326	-0.206988	1	0	0	1	0.465539	0.100249	1	0	0	1	miRNA*	YES	YES
MIMAT0027761	mmu-miR-6930-3p	0	0	1	0.0733687	0.106549	1	0	0	1	0	0	1	miRNA*	YES
MIMAT0027760	mmu-miR-6930-5p	0.139356	-0.087324	1	0.229345	0.140418	1	0.552116	-0.0489934	1	0.194904	0.164311	1	miRNA	YES
MIMAT0027763	mmu-miR-6931-3p	0.414927	-0.066046	1	0.861086	0.00593983	1	2.15868	0.00748354	1	0.423054	-0.103396	1	miRNA	YES
MIMAT0027762	mmu-miR-6931-5p	0	0	1	0.526195	-0.419196	1	0	0	1	0	0	1	miRNA*	YES
MIMAT0027765	mmu-miR-6932-3p	2.40755	-1.75385	0.0635468	2.27407	-2.5995	0.0312108	3.12818	0.142968	1	1.63074	-0.327056	1	unclear	YES
MIMAT0027764	mmu-miR-6932-5p	2.08345	-0.828178	0.460815	0.340991	-0.500984	1	3.12761	-0.16511	1	3.72661	-1.57557	0.0963879	unclear	YES
MIMAT0027767	mmu-miR-6933-3p	1.80878	1.68678	0.0993523	0.293475	0.414393	1	0.239358	-0.031768	1	0	0	1	unclear	YES	YES
MIMAT0027766	mmu-miR-6933-5p	1.76748	1.54365	0.121077	1.2872	0.260696	0.862302	1.0836	-0.039455	1	0.712229	-0.101068	1	unclear	YES	YES
MIMAT0004189	mmu-miR-693-3p	0.642715	0.451534	1	0.828908	0.149474	1	0.572647	-0.0620888	1	6.90187	0.0590906	0.986628	unclear
MIMAT0027769	mmu-miR-6934-3p	0	0	1	0	0	1	1.54242	0.0763208	1	0	0	1	miRNA*	YES
MIMAT0027768	mmu-miR-6934-5p	0.933246	0.590789	1	0.340991	-0.500984	1	5.9215	-0.124924	1	0.444524	-0.217369	1	miRNA	YES
MIMAT0027771	mmu-miR-6935-3p	1.26821	-1.39545	0.209129	0.461246	-0.0746758	1	1.65671	0.28677	1	0.668103	-0.143396	1	unclear	YES
MIMAT0027770	mmu-miR-6935-5p	0.742378	-0.159496	1	0.252977	-0.133511	1	2.63526	-0.292816	1	0.716171	-0.376562	1	unclear	YES
MIMAT0003472	mmu-miR-693-5p	0.439401	-0.813752	1	0	0	1	0.49222	0.0417351	1	0	0	1	unclear
MIMAT0027773	mmu-miR-6936-3p	1.69936	0.0805667	0.940719	0	0	1	3.2375	0.00748545	1	0.560822	-0.0214026	1	miRNA	YES
MIMAT0027772	mmu-miR-6936-5p	0	0	1	0	0	1	0.155744	0.0326952	1	0.568257	-0.133603	1	miRNA*	YES
MIMAT0027775	mmu-miR-6937-3p	0.316953	0.26152	1	0	0	1	0.28904	0.0112074	1	0	0	1	unclear	YES
MIMAT0027774	mmu-miR-6937-5p	0.370412	0.321237	1	0.652817	-0.204454	1	0.51478	-0.0386916	1	0.417564	0.116827	1	unclear	YES
MIMAT0027777	mmu-miR-6938-3p	0.671227	-0.859035	1	0.634297	-1.12874	1	1.90698	0.0014121	1	0.811361	-0.277436	1	miRNA	YES
MIMAT0027776	mmu-miR-6938-5p	0	0	1	0	0	1	0	0	1	0	0	1	miRNA*	YES
MIMAT0027779	mmu-miR-6939-3p	11.5329	1.47423	0.0248207	0.742784	0.739128	1	9.89365	-0.111752	1	1.29306	0.0420669	1	miRNA	YES
MIMAT0027778	mmu-miR-6939-5p	0.352077	0.182719	1	0	0	1	0.937336	0.105159	1	0.0649682	0.0712166	1	miRNA*	YES
MIMAT0003474	mmu-miR-694	4.52898	-0.120937	0.921419	0.170495	-0.300382	1	2.64106	0.191082	1	0.631994	-0.0117654	1	single miRNA
MIMAT0027781	mmu-miR-6940-3p	0.0989589	-0.0711793	1	0	0	1	1.65071	0.0132614	1	0.0649682	0.0712166	1	miRNA	YES
MIMAT0027780	mmu-miR-6940-5p	0	0	1	0	0	1	0	0	1	0	0	1	miRNA*	YES
MIMAT0027783	mmu-miR-6941-3p	1.43263	-0.916351	0.407448	0	0	1	7.57787	-0.170027	1	3.16671	-1.56024	0.0979957	unclear	YES
MIMAT0027782	mmu-miR-6941-5p	0.26574	-0.156731	1	0	0	1	2.20161	0.28705	1	0.372121	-0.242074	1	unclear	YES
MIMAT0027785	mmu-miR-6942-3p	0.432687	-0.223258	1	0	0	1	1.22231	-0.102874	1	0	0	1	unclear	YES
MIMAT0027784	mmu-miR-6942-5p	0.449591	-0.532894	1	0	0	1	1.45634	0.130496	1	0.509492	-0.201913	1	unclear	YES
MIMAT0027787	mmu-miR-6943-3p	0.739033	0.0835296	1	0.902277	0.312848	1	2.60964	-0.160492	1	1.0704	0.157568	1	miRNA	YES
MIMAT0027786	mmu-miR-6943-5p	0.218323	0.159193	1	0	0	1	0.503819	-0.0485933	1	0	0	1	miRNA*	YES
MIMAT0027789	mmu-miR-6944-3p	1694.24	4.96466	1.3872e-26	7.44197	3.37406	0.00105765	705.478	0.400313	0.384391	487.767	0.150737	0.903407	miRNA	YES
MIMAT0027788	mmu-miR-6944-5p	4.34393	3.50983	0.000181699	0	0	1	1.03712	-0.0110027	1	0.129936	0.124522	1	miRNA*	YES
MIMAT0027791	mmu-miR-6945-3p	3.22542	0.724616	0.459502	0.170495	-0.300382	1	13.9912	0.337714	1	2.86679	-1.51356	0.0879838	miRNA	YES
MIMAT0027790	mmu-miR-6945-5p	0.0893673	-0.0711793	1	0	0	1	0.272436	-0.0102803	1	0.0649682	0.0712166	1	miRNA*	YES
MIMAT0027793	mmu-miR-6946-3p	7.47495	0.566913	0.476334	2.03516	1.98478	0.0995529	7.39058	0.235733	1	9.1469	0.0632838	0.986628	unclear	YES
MIMAT0027792	mmu-miR-6946-5p	1.95981	-0.223293	0.874816	0.179608	-0.300382	1	5.57544	-0.250974	1	0.293117	-0.212568	1	unclear	YES
MIMAT0027795	mmu-miR-6947-3p	0	0	1	0	0	1	0	0	1	0	0	1	miRNA*	YES
MIMAT0027794	mmu-miR-6947-5p	0.713981	-0.950926	1	0.875311	-1.44908	1	1.26582	-0.0165019	1	0	0	1	miRNA	YES
MIMAT0027797	mmu-miR-6948-3p	6.08022	1.08308	0.166796	1.34586	-0.0496705	0.972839	17.0886	0.294544	1	10.5296	0.396382	0.761195	unclear	YES	YES
MIMAT0027796	mmu-miR-6948-5p	6.15735	-0.0395834	0.964195	0.890314	0.0886335	1	7.00134	-0.220287	1	1.18399	0.75385	1	unclear	YES	YES
MIMAT0027799	mmu-miR-6949-3p	0	0	1	0	0	1	0	0	1	0	0	1	unclear	YES
MIMAT0027798	mmu-miR-6949-5p	0	0	1	0	0	1	0	0	1	0	0	1	unclear	YES
MIMAT0003481	mmu-miR-695	0	0	1	0	0	1	0	0	1	0	0	1	single miRNA
MIMAT0027801	mmu-miR-6950-3p	1.77561	-2.22344	0.0200007	0.340991	-0.500984	1	3.06515	-0.0470599	1	0.423054	-0.103396	1	unclear	YES
MIMAT0027800	mmu-miR-6950-5p	0.743443	-0.66989	1	0	0	1	3.15133	-0.194145	1	0.445841	0.0236051	1	unclear	YES
MIMAT0027803	mmu-miR-6951-3p	0.0989589	-0.0711793	1	0	0	1	0	0	1	0.222262	-0.0845561	1	miRNA*	YES
MIMAT0027802	mmu-miR-6951-5p	30.464	0.331251	0.451249	0.875479	-0.361417	1	15.4497	-0.14377	1	1.44304	-0.33259	1	miRNA	YES
MIMAT0027805	mmu-miR-6952-3p	4.95134	0.128408	0.913904	2.54241	-0.0519036	0.967467	18.3041	0.181991	1	5.71413	-0.881986	0.394789	miRNA	YES
MIMAT0027804	mmu-miR-6952-5p	0.568212	0.0560548	1	0.170495	-0.300382	1	1.75008	-0.136427	1	0.876329	-0.196457	1	miRNA*	YES
MIMAT0027807	mmu-miR-6953-3p	0.194943	0.142885	1	0	0	1	1.37891	0.0541304	1	1.38152	0.193517	1	miRNA	YES
MIMAT0027806	mmu-miR-6953-5p	0	0	1	0	0	1	0	0	1	0	0	1	miRNA*	YES
MIMAT0027809	mmu-miR-6954-3p	0.243975	-0.291822	1	0.693147	-0.45967	1	1.90093	-0.0326792	1	0.423054	-0.103396	1	miRNA	YES
MIMAT0027808	mmu-miR-6954-5p	0.226514	0	1	0	0	1	0.155744	0.0326952	1	0.0649682	0.0712166	1	miRNA*	YES
MIMAT0027811	mmu-miR-6955-3p	0	0	1	0.317233	0.00212468	1	0.403202	0.0420271	1	0.194904	0.164311	1	miRNA*	YES
MIMAT0027810	mmu-miR-6955-5p	0.864038	-0.23151	1	2.67635	-0.118997	0.922066	1.67031	0.0620324	1	0.508778	-0.398044	1	miRNA	YES
MIMAT0027813	mmu-miR-6956-3p	4.8482	0.791333	0.377507	0.804961	-0.268899	1	10.9374	0.205139	1	7.61539	0.0449699	0.992292	miRNA	YES
MIMAT0027812	mmu-miR-6956-5p	0.391082	0.228903	1	0.170495	-0.300382	1	0.356798	0.037042	1	0	0	1	miRNA*	YES
MIMAT0027815	mmu-miR-6957-3p	0.0614611	0	1	0	0	1	0	0	1	0	0	1	unclear	YES	YES
MIMAT0027814	mmu-miR-6957-5p	0.231356	-0.287537	1	0	0	1	0	0	1	0.202737	0.0909481	1	unclear	YES	YES
MIMAT0027817	mmu-miR-6958-3p	65.4098	4.22913	2.15306e-15	14.1887	3.65746	3.67721e-06	22.8479	0.715073	1	5.4531	0.424218	0.789509	miRNA	YES	YES
MIMAT0027816	mmu-miR-6958-5p	0.286956	-0.163297	1	0	0	1	1.16874	0.151186	1	0	0	1	miRNA*	YES	YES
MIMAT0027819	mmu-miR-6959-3p	0.0893673	-0.0711793	1	0.722669	0.710628	1	0.1902	-0.031768	1	0.28723	-0.0257086	1	miRNA*	YES
MIMAT0027818	mmu-miR-6959-5p	1.07421	0.500682	1	1.10408	1.14044	0.410792	3.29802	-0.00904098	1	0.222262	-0.0845561	1	miRNA	YES
MIMAT0027821	mmu-miR-6960-3p	0	0	1	0	0	1	0	0	1	0	0	1	miRNA*	YES
MIMAT0027820	mmu-miR-6960-5p	8.55408	-0.157574	0.854321	6.29809	0.0830331	0.929394	11.8262	0.200436	1	8.8649	-0.769406	0.466465	miRNA	YES
MIMAT0027823	mmu-miR-6961-3p	0	0	1	0	0	1	0.403202	0.0420271	1	0	0	1	miRNA	YES
MIMAT0027822	mmu-miR-6961-5p	0	0	1	0	0	1	0.177336	0	1	0	0	1	miRNA*	YES
MIMAT0027825	mmu-miR-6962-3p	0.595718	0.415826	1	0.822352	-0.590268	1	2.70528	0.012112	1	0.149859	-0.0845561	1	unclear	YES
MIMAT0027824	mmu-miR-6962-5p	1.79021	0.671633	0.599039	0.229345	0.140418	1	2.59645	-0.0757174	1	0.869609	0.125747	1	unclear	YES
MIMAT0027827	mmu-miR-6963-3p	0.11711	0	1	0	0	1	1.71115	0.205493	1	0.848053	-0.14324	1	unclear	YES	YES
MIMAT0027826	mmu-miR-6963-5p	0.195005	-0.121933	1	0.179608	-0.300382	1	0.797764	0.0545229	1	0.0649682	0.0712166	1	unclear	YES	YES
MIMAT0027829	mmu-miR-6964-3p	7.95073	-0.412214	0.605803	0	0	1	8.61392	0.246012	1	0.620301	0.29912	1	miRNA	YES
MIMAT0027828	mmu-miR-6964-5p	0.285978	-0.170519	1	0	0	1	0.119679	-0.0102803	1	0.202737	0.0909481	1	miRNA*	YES
MIMAT0027831	mmu-miR-6965-3p	2.08484	-0.218267	0.854321	4.53775	-1.81527	0.0610562	4.30749	0.151692	1	1.50801	-0.260895	1	miRNA	YES
MIMAT0027830	mmu-miR-6965-5p	0	0	1	0	0	1	0	0	1	0	0	1	miRNA*	YES
MIMAT0027835	mmu-miR-6966-3p	4.04919	2.13912	0.0307674	6.91004	0.4368	0.59735	4.20354	0.410499	1	0.273194	0.0322432	1	unclear	YES
MIMAT0027834	mmu-miR-6966-5p	1.27645	1.49873	0.190793	0.55473	0.324351	1	1.61082	0.146279	1	0.36552	-0.240522	1	unclear	YES
MIMAT0027837	mmu-miR-6967-3p	5.63014	-0.535193	0.50278	2.19467	-0.667546	0.59735	9.82136	0.0421098	1	1.25778	0.0273827	1	unclear	YES
MIMAT0027837_1	mmu-miR-6967-3p	5.63014	-0.535193	0.50278	2.19467	-0.667546	0.59735	9.82136	0.0421098	1	1.25778	0.0273827	1	unclear	YES
MIMAT0027836	mmu-miR-6967-5p	2.63982	0.337157	0.779012	0.452007	0.138407	1	5.17996	0.0760368	1	0.372121	-0.242074	1	unclear	YES
MIMAT0027836_1	mmu-miR-6967-5p	2.63982	0.337157	0.779012	0.452007	0.138407	1	5.17996	0.0760368	1	0.372121	-0.242074	1	unclear	YES
MIMAT0027839	mmu-miR-6968-3p	3.87394	1.10956	0.210831	3.51988	-0.259571	0.826199	2.47251	-0.0420405	1	0.808605	0.505395	1	miRNA	YES
MIMAT0027838	mmu-miR-6968-5p	0	0	1	0	0	1	0	0	1	0	0	1	miRNA*	YES
MIMAT0027841	mmu-miR-6969-3p	2.54082	0.532628	0.627505	0.704984	-0.0886915	1	4.50322	-0.042265	1	0.149859	-0.0845561	1	miRNA	YES
MIMAT0027840	mmu-miR-6969-5p	0	0	1	0	0	1	0.478715	-0.0773195	1	0	0	1	miRNA*	YES
MIMAT0003487	mmu-miR-697	0	0	1	0	0	1	0	0	1	0	0	1	single miRNA
MIMAT0027843	mmu-miR-6970-3p	0.580353	0.38222	1	0	0	1	1.88763	0.104746	1	0.0649682	0.0712166	1	unclear	YES	YES
MIMAT0027842	mmu-miR-6970-5p	0.303311	-0.34417	1	0.229345	0.140418	1	2.38677	0.126049	1	1.08483	0.104474	1	unclear	YES	YES
MIMAT0027845	mmu-miR-6971-3p	1.73954	-0.283194	0.850409	0.346587	-0.0623357	1	7.45815	-0.310079	1	4.13178	-0.116952	0.972822	miRNA	YES
MIMAT0027844	mmu-miR-6971-5p	0	0	1	0	0	1	0.239358	-0.031768	1	0	0	1	miRNA*	YES
MIMAT0027847	mmu-miR-6972-3p	0.339038	-0.546169	1	0	0	1	1.39806	-0.164381	1	1.00451	-0.27038	1	miRNA	YES
MIMAT0027846	mmu-miR-6972-5p	0	0	1	0	0	1	0.133296	-0.0102803	1	0	0	1	miRNA*	YES
MIMAT0027849	mmu-miR-6973a-3p	0	0	1	0	0	1	0	0	1	0	0	1	unclear	YES
MIMAT0027848	mmu-miR-6973a-5p	0	0	1	0	0	1	0	0	1	0	0	1	unclear	YES
MIMAT0027909	mmu-miR-6973b-3p	8.61142	3.75756	0.000112499	0.3557	-0.0634775	1	1.767	0.218699	1	0	0	1	miRNA	YES
MIMAT0027908	mmu-miR-6973b-5p	0.177373	0.142885	1	0	0	1	0	0	1	0	0	1	miRNA*	YES
MIMAT0027851	mmu-miR-6974-3p	0	0	1	0	0	1	0	0	1	0	0	1	unclear	YES
MIMAT0027850	mmu-miR-6974-5p	0.188845	0.142885	1	0	0	1	0	0	1	0	0	1	unclear	YES
MIMAT0027853	mmu-miR-6975-3p	1.10555	-0.168832	1	1.00548	-1.5488	0.255792	19.9178	0.501505	1	6.64798	-0.821923	0.41771	miRNA	YES
MIMAT0027852	mmu-miR-6975-5p	0.103259	0.15903	1	0.170495	-0.300382	1	0	0	1	0	0	1	miRNA*	YES
MIMAT0027855	mmu-miR-6976-3p	0.516932	-0.344415	1	0	0	1	3.05432	-0.0175259	1	0.745559	-0.247219	1	unclear	YES
MIMAT0027854	mmu-miR-6976-5p	0.50193	-0.801026	1	0	0	1	1.61442	-0.0289941	1	0	0	1	unclear	YES
MIMAT0027857	mmu-miR-6977-3p	51.1517	2.41442	2.05402e-10	2.00021	1.40168	0.271329	28.0746	0.271931	1	8.607	1.59708	0.0581812	miRNA	YES	YES
MIMAT0027856	mmu-miR-6977-5p	0.177373	0.142885	1	0	0	1	0.916149	-0.0142501	1	0.208226	-0.0211399	1	miRNA*	YES	YES
MIMAT0027859	mmu-miR-6978-3p	0	0	1	0	0	1	0.133296	-0.0102803	1	0	0	1	unclear	YES
MIMAT0027858	mmu-miR-6978-5p	0	0	1	0	0	1	0	0	1	0	0	1	unclear	YES
MIMAT0027861	mmu-miR-6979-3p	3.27382	-1.2619	0.1741	3.35549	-3.50409	0.00199571	9.21854	0.122052	1	2.37944	-1.17687	1	miRNA	YES
MIMAT0027860	mmu-miR-6979-5p	0	0	1	0	0	1	0	0	1	0	0	1	miRNA*	YES
MIMAT0027863	mmu-miR-6980-3p	0.277471	0.299094	1	0	0	1	0.625517	0.0170917	1	0.992229	0.0903444	1	miRNA	YES
MIMAT0027862	mmu-miR-6980-5p	0.0801804	0.15903	1	0	0	1	0.177336	0	1	0	0	1	miRNA*	YES
MIMAT0027865	mmu-miR-6981-3p	28.1495	4.54037	4.40712e-08	0	0	1	3.39845	0.0185644	1	0.524845	0.0238851	1	miRNA	YES
MIMAT0027864	mmu-miR-6981-5p	0.525786	0.834644	1	0.24946	0.340335	1	0.179462	0.0326952	1	0	0	1	miRNA*	YES
MIMAT0027867	mmu-miR-6982-3p	0	0	1	0	0	1	0.239358	-0.031768	1	0	0	1	unclear	YES
MIMAT0027866	mmu-miR-6982-5p	0	0	1	0	0	1	0	0	1	0	0	1	unclear	YES
MIMAT0027869	mmu-miR-6983-3p	1.06174	-0.242503	1	0	0	1	1.51965	-0.00397793	1	0.0649682	0.0712166	1	miRNA	YES
MIMAT0027868	mmu-miR-6983-5p	0.115064	0	1	0	0	1	0.552116	-0.0489934	1	0	0	1	miRNA*	YES
MIMAT0003488	mmu-miR-698-3p	0.0801804	0.15903	1	0	0	1	0	0	1	0	0	1	miRNA*		YES
MIMAT0027871	mmu-miR-6984-3p	0.420867	0.190193	1	0	0	1	1.32966	-0.0939687	1	0.222262	-0.0845561	1	unclear	YES
MIMAT0027870	mmu-miR-6984-5p	0.150828	-0.087324	1	0	0	1	2.5307	0.412254	1	0	0	1	unclear	YES
MIMAT0027873	mmu-miR-6985-3p	0.0614611	0	1	0	0	1	0.713597	0.0805103	1	0.43709	-0.20541	1	unclear	YES
MIMAT0027872	mmu-miR-6985-5p	0.214709	0.157961	1	0	0	1	0.550846	0.0163738	1	0.143258	-0.0845561	1	unclear	YES
MIMAT0022930	mmu-miR-698-5p	0.185799	0	1	0.179608	-0.300382	1	2.25475	0.00588342	1	0	0	1	miRNA		YES
MIMAT0027875	mmu-miR-6986-3p	0	0	1	0	0	1	1.04988	-0.00434828	1	0	0	1	miRNA*	YES
MIMAT0027874	mmu-miR-6986-5p	0.905315	-0.364758	1	0.252977	-0.133511	1	5.1246	0.090587	1	1.08829	-0.705111	1	miRNA	YES
MIMAT0027877	mmu-miR-6987-3p	0.525712	0.376916	1	0.0733687	0.106549	1	0.69903	-0.077328	1	0.222262	-0.0845561	1	unclear	YES
MIMAT0027876	mmu-miR-6987-5p	0.174195	0.0232216	1	0.660969	-0.287048	1	0.756794	-0.114546	1	0.0649682	0.0712166	1	unclear	YES
MIMAT0027879	mmu-miR-6988-3p	21.9741	-1.04196	0.0425211	5.32995	-0.783615	0.41446	63.446	0.452443	0.35933	5.61854	-0.365192	0.824505	miRNA	YES
MIMAT0027878	mmu-miR-6988-5p	0.065075	0	1	0	0	1	0.308102	0.0541829	1	0	0	1	miRNA*	YES
MIMAT0027881	mmu-miR-6989-3p	2.73816	-0.563643	0.605803	0.719629	-0.696553	1	16.02	0.0216133	1	3.04336	0.31185	0.857484	miRNA	YES	YES
MIMAT0027880	mmu-miR-6989-5p	0.0614611	0	1	0	0	1	0.1902	-0.031768	1	0	0	1	miRNA*	YES	YES
MIMAT0027883	mmu-miR-6990-3p	0.216751	0.0232216	1	0	0	1	0	0	1	0.0649682	0.0712166	1	miRNA*	YES
MIMAT0027882	mmu-miR-6990-5p	4.79448	1.48918	0.0666103	0.634781	0.962198	1	3.86188	0.00254656	1	2.39777	-0.633623	0.641585	miRNA	YES
MIMAT0027885	mmu-miR-6991-3p	1.76069	0.374877	0.820858	0	0	1	4.6464	0.330992	1	1.70283	-0.464461	1	unclear	YES
MIMAT0027884	mmu-miR-6991-5p	2.2721	-3.01975	0.00126202	0.905794	-0.307222	1	3.98538	0.0884443	1	1.95722	0.187907	1	unclear	YES
MIMAT0027887	mmu-miR-6992-3p	0.722477	0.363152	1	0.30527	-0.146166	1	0.0950999	-0.0102803	1	0	0	1	unclear	YES
MIMAT0027886	mmu-miR-6992-5p	1.53756	1.06808	0.364794	2.35432	-0.744205	0.558708	1.39742	-0.0515158	1	0.898282	0.130861	1	unclear	YES
MIMAT0027889	mmu-miR-6993-3p	0.333929	-0.531889	1	0.231901	-0.300382	1	0.494989	-0.0954313	1	0.129936	0.124522	1	unclear	YES
MIMAT0027888	mmu-miR-6993-5p	0	0	1	0	0	1	0.323496	-0.0506644	1	0.50532	0.325491	1	unclear	YES
MIMAT0027891	mmu-miR-6994-3p	6.7614	0.974664	0.188664	3.82198	0.783976	0.475544	7.99842	0.066871	1	1.79993	0.422051	1	unclear	YES
MIMAT0027890	mmu-miR-6994-5p	2.651	-0.0778032	0.949631	0.179608	-0.300382	1	4.01844	0.115392	1	3.12735	-0.642396	0.634806	unclear	YES
MIMAT0027893	mmu-miR-6995-3p	0.154442	-0.087324	1	0.179608	-0.300382	1	0.308102	0.0541829	1	0.28723	-0.0257086	1	miRNA*	YES
MIMAT0027892	mmu-miR-6995-5p	0.230128	0	1	0	0	1	1.38453	0.119812	1	0.0649682	0.0712166	1	miRNA	YES
MIMAT0027895	mmu-miR-6996-3p	2.18128	1.28418	0.225578	1.11947	-0.582504	0.687107	2.29331	0.382961	1	0.50532	0.325491	1	miRNA*	YES
MIMAT0027894	mmu-miR-6996-5p	14.825	0.827516	0.122673	0	0	1	21.2171	0.545787	1	4.81859	0.210759	0.906119	miRNA	YES
MIMAT0027897	mmu-miR-6997-3p	0.359994	-0.0413335	1	0	0	1	3.03464	0.240655	1	0.302583	0.097932	1	unclear	YES
MIMAT0027896	mmu-miR-6997-5p	0.791614	-0.969392	1	0.179608	-0.300382	1	5.61159	0.192125	1	2.44667	1.50281	0.127587	unclear	YES
MIMAT0027899	mmu-miR-6998-3p	0.915637	-1.00633	1	0.819795	0.163771	1	2.64921	0.0598983	1	1.01012	-0.804607	1	miRNA	YES
MIMAT0027898	mmu-miR-6998-5p	0.0556489	0	1	0	0	1	0.697759	-0.0148422	1	0.724718	-0.278521	1	miRNA*	YES
MIMAT0027901	mmu-miR-6999-3p	0.0556489	0	1	0	0	1	0.28904	0.0112074	1	0	0	1	miRNA	YES
MIMAT0027900	mmu-miR-6999-5p	0	0	1	0	0	1	0	0	1	0	0	1	miRNA*	YES
MIMAT0027903	mmu-miR-7000-3p	0.133482	0.15903	1	0	0	1	0.723502	-0.0137581	1	0.65275	-0.416318	1	miRNA	YES
MIMAT0027902	mmu-miR-7000-5p	0.169548	0.0232216	1	0	0	1	0.228396	-0.031768	1	0	0	1	miRNA*	YES
MIMAT0027905	mmu-miR-7001-3p	0.550859	1.15178	1	0	0	1	0.549152	0.018596	1	0	0	1	miRNA	YES
MIMAT0027904	mmu-miR-7001-5p	0	0	1	0	0	1	0.0950999	-0.0102803	1	0	0	1	miRNA*	YES
MIMAT0027907	mmu-miR-7002-3p	0.818406	-0.46093	1	0.170495	-0.300382	1	0.119679	-0.0102803	1	0.143258	-0.0845561	1	cell specific	YES
MIMAT0027906	mmu-miR-7002-5p	0.0499889	0	1	0.170495	-0.300382	1	0.740101	0.147081	1	0.143258	-0.0845561	1	cell specific	YES
MIMAT0027911	mmu-miR-7003-3p	0	0	1	0	0	1	0.179462	0.0326952	1	0	0	1	miRNA*	YES	YES
MIMAT0027910	mmu-miR-7003-5p	0.0989589	-0.0711793	1	0.593967	-0.856004	1	0.948603	-0.00177799	1	0	0	1	miRNA	YES	YES
MIMAT0003490	mmu-miR-700-3p	398.538	0.87854	0.00530549	180.085	1.39445	2.40976e-12	808.599	0.230378	0.592585	32.9081	-0.124151	0.913706	miRNA		YES	YES
MIMAT0027913	mmu-miR-7004-3p	0	0	1	0	0	1	0.393408	-0.0137359	1	0.214827	-0.0215638	1	miRNA*	YES
MIMAT0027912	mmu-miR-7004-5p	0.554578	-0.336328	1	0	0	1	1.34266	0.181646	1	0.645316	-0.316676	1	miRNA	YES
MIMAT0027915	mmu-miR-7005-3p	0	0	1	0.179608	-0.300382	1	0.0950999	-0.0102803	1	0.202737	0.0909481	1	miRNA*	YES
MIMAT0027914	mmu-miR-7005-5p	0.127384	0.15903	1	0	0	1	0.49095	0.10373	1	0	0	1	miRNA	YES
MIMAT0017256	mmu-miR-700-5p	49.0685	0.27766	0.623934	87.1567	0.670677	0.0278411	53.9927	0.185083	0.834357	37.1912	0.747229	0.322186	miRNA*		YES	YES
MIMAT0027917	mmu-miR-7006-3p	11.3047	-1.06436	0.133182	0.957126	-0.444945	1	14.9635	0.171695	1	4.18647	0.232725	0.903407	miRNA	YES
MIMAT0027916	mmu-miR-7006-5p	0	0	1	0	0	1	0	0	1	0	0	1	miRNA*	YES
MIMAT0027919	mmu-miR-7007-3p	2.36177	-1.29717	0.186841	0	0	1	6.0649	0.361215	1	1.82808	-0.923542	1	unclear	YES	YES
MIMAT0027918	mmu-miR-7007-5p	0.24478	0.126623	1	0	0	1	7.7368	0.365694	1	0.364687	-0.15459	1	unclear	YES	YES
MIMAT0027921	mmu-miR-7008-3p	1.61289	1.30505	0.284398	1.04914	0.466041	0.744061	0.70191	0.0293041	1	1.28252	0.325128	1	unclear	YES	YES
MIMAT0027920	mmu-miR-7008-5p	0.111298	0	1	0.0733687	0.106549	1	1.66274	0.0738818	1	0	0	1	unclear	YES	YES
MIMAT0027923	mmu-miR-7009-3p	0	0	1	0	0	1	0.287347	0.0112074	1	0.222262	-0.0845561	1	miRNA*	YES
MIMAT0027922	mmu-miR-7009-5p	0.0893673	-0.0711793	1	0	0	1	0.707991	-0.0156798	1	0	0	1	miRNA	YES
MIMAT0027925	mmu-miR-7010-3p	0	0	1	0	0	1	0	0	1	0	0	1	miRNA*	YES
MIMAT0027924	mmu-miR-7010-5p	1.53927	-0.70206	0.558517	0	0	1	2.51983	0.0492462	1	0.862089	-0.258934	1	miRNA	YES
MIMAT0027927	mmu-miR-7011-3p	0	0	1	0	0	1	0	0	1	0	0	1	unclear	YES
MIMAT0027926	mmu-miR-7011-5p	0	0	1	0	0	1	0	0	1	0	0	1	unclear	YES
MIMAT0027929	mmu-miR-7012-3p	0.269312	0.326745	1	0.946123	-0.605282	1	0.41882	-0.0143466	1	0.600378	0.564312	1	unclear	YES
MIMAT0027928	mmu-miR-7012-5p	0.172759	0	1	0.170495	-0.300382	1	0	0	1	0	0	1	unclear	YES
MIMAT0027931	mmu-miR-7013-3p	0.721733	0.348002	1	0.0733687	0.106549	1	0.444784	0.0391343	1	0.202737	0.0909481	1	unclear	YES
MIMAT0027930	mmu-miR-7013-5p	1.06894	-0.223346	1	0	0	1	2.50145	-0.0483641	1	0.214827	-0.0215638	1	unclear	YES
MIMAT0017257	mmu-miR-701-3p	16.7061	-0.115921	0.875374	1.05109	1.81857	0.16532	21.4365	0.25296	1	3.08718	0.780191	0.541556	miRNA*		YES	YES
MIMAT0027933	mmu-miR-7014-3p	0	0	1	0	0	1	0.154051	0.0326952	1	0	0	1	miRNA*	YES
MIMAT0027932	mmu-miR-7014-5p	0	0	1	0	0	1	1.06656	-0.0131213	1	0.149859	-0.0845561	1	miRNA	YES
MIMAT0027935	mmu-miR-7015-3p	8.63904	-1.79697	0.00774071	1.1549	-2.07828	0.0992089	21.0905	0.0256227	1	15.2873	-1.75651	0.00706905	miRNA	YES
MIMAT0027934	mmu-miR-7015-5p	0.120724	0	1	0	0	1	0.312758	0.0115362	1	0.143258	-0.0845561	1	miRNA*	YES
MIMAT0003491	mmu-miR-701-5p	48.8868	-0.00314529	0.998769	1.5299	2.31345	0.0634074	58.4622	-0.0995694	0.96971	3.56097	-0.381559	0.824505	miRNA		YES	YES
MIMAT0027937	mmu-miR-7016-3p	0.416914	0.441561	1	0.146737	0.240645	1	1.49082	-0.0420481	1	0.594384	-0.458361	1	unclear	YES
MIMAT0027936	mmu-miR-7016-5p	0	0	1	0	0	1	1.13882	0.0605583	1	0.129936	0.124522	1	unclear	YES
MIMAT0027939	mmu-miR-7017-3p	0.0556489	0	1	0	0	1	0	0	1	0.143258	-0.0845561	1	miRNA*	YES
MIMAT0027938	mmu-miR-7017-5p	0.774951	-0.449352	1	0.359216	-0.514814	1	1.92091	0.121511	1	0.848053	-0.14324	1	miRNA	YES
MIMAT0027941	mmu-miR-7018-3p	33.8401	3.42637	2.18293e-10	6.27169	3.10166	0.00327276	11.4911	0.51089	1	2.6026	1.0396	0.358485	miRNA	YES
MIMAT0027940	mmu-miR-7018-5p	0	0	1	0.0733687	0.106549	1	0.358924	0.0541829	1	0	0	1	miRNA*	YES
MIMAT0027943	mmu-miR-7019-3p	1.56607	-0.0521362	0.993391	0.179608	-0.300382	1	3.96304	-0.111817	1	1.50598	-0.824916	1	miRNA	YES
MIMAT0027942	mmu-miR-7019-5p	0	0	1	0	0	1	0.133296	-0.0102803	1	0.53541	0.498066	1	miRNA*	YES
MIMAT0027945	mmu-miR-7020-3p	0.0893673	-0.0711793	1	0	0	1	1.14254	0.0231945	1	0.143258	-0.0845561	1	unclear	YES
MIMAT0027944	mmu-miR-7020-5p	0.0556489	0	1	0.591117	-1.07798	1	0.960723	0.0917169	1	0	0	1	unclear	YES
MIMAT0027947	mmu-miR-7021-3p	0.250654	-0.151282	1	0.229345	0.140418	1	0.726572	-0.129065	1	0.149859	-0.0845561	1	miRNA*	YES
MIMAT0027946	mmu-miR-7021-5p	29.0914	-2.47307	2.7574e-08	2.02698	-1.22657	0.330208	36.7961	0.111507	0.957608	3.73012	-1.56882	0.0979821	miRNA	YES
MIMAT0027949	mmu-miR-7022-3p	0	0	1	0.0733687	0.106549	1	0.367536	-0.0310015	1	0.149859	-0.0845561	1	unclear	YES
MIMAT0027948	mmu-miR-7022-5p	0.0614611	0	1	0.229345	0.140418	1	0.335206	0.0585819	1	0	0	1	unclear	YES
MIMAT0027951	mmu-miR-7023-3p	0	0	1	0	0	1	0.487969	-0.0189075	1	0.0649682	0.0712166	1	miRNA	YES
MIMAT0027950	mmu-miR-7023-5p	0	0	1	0	0	1	0	0	1	0	0	1	miRNA*	YES
MIMAT0003492	mmu-miR-702-3p	47.1021	1.98363	0.000413275	43.2479	1.95814	1.79385e-07	73.4598	0.429442	0.410808	36.0228	0.555442	0.587272	unclear
MIMAT0027953	mmu-miR-7024-3p	0.329563	-0.398844	1	0	0	1	0.646694	0.141243	1	0.143258	-0.0845561	1	unclear	YES
MIMAT0027952	mmu-miR-7024-5p	0.387889	0.154251	1	0.520599	-0.991462	1	1.70071	-0.0274968	1	0.0649682	0.0712166	1	unclear	YES
MIMAT0027955	mmu-miR-7025-3p	7.13633	1.03762	0.184097	0	0	1	12.8778	-0.02931	1	2.48487	0.650765	0.641585	miRNA	YES
MIMAT0027954	mmu-miR-7025-5p	0.232441	0.0232216	1	0	0	1	0.718491	-0.0470976	1	0.410963	0.119737	1	miRNA*	YES
MIMAT0022931	mmu-miR-702-5p	7.24877	1.09713	0.131775	3.34145	0.75267	0.522551	7.27444	0.0853877	1	6.72954	-1.27038	0.153722	unclear
MIMAT0027957	mmu-miR-7026-3p	0.594578	-0.871947	1	0.423472	-0.544882	1	1.22648	0.0493132	1	0.75807	0.339604	1	miRNA*	YES
MIMAT0027956	mmu-miR-7026-5p	3.37368	-0.943198	0.280958	2.4121	-0.407984	0.744061	7.73061	0.311951	1	0.222262	-0.0845561	1	miRNA	YES
MIMAT0027959	mmu-miR-7027-3p	0.985418	0.485995	1	0.834772	1.28521	1	1.3436	0.0340192	1	0.149859	-0.0845561	1	miRNA	YES
MIMAT0027958	mmu-miR-7027-5p	0.407016	0.399108	1	0.605427	0.979406	1	0.406588	0.0422499	1	0.222262	-0.0845561	1	miRNA*	YES
MIMAT0027961	mmu-miR-7028-3p	0.11711	0	1	0.176091	0.140418	1	0.155744	0.0326952	1	0.0649682	0.0712166	1	unclear	YES
MIMAT0027960	mmu-miR-7028-5p	0.0801804	0.15903	1	0.170495	-0.300382	1	0	0	1	0.367551	0.228001	1	unclear	YES
MIMAT0027963	mmu-miR-7029-3p	3.34191	0.84167	0.409202	1.30663	0.745722	0.59535	4.05366	0.098578	1	0.631994	-0.0117654	1	miRNA	YES
MIMAT0027962	mmu-miR-7029-5p	0.352765	0.140172	1	0	0	1	1.23604	0.0858992	1	0.489253	-0.0830025	1	miRNA*	YES
MIMAT0003493	mmu-miR-703	0	0	1	0	0	1	0	0	1	0	0	1	single miRNA
MIMAT0027965	mmu-miR-7030-3p	3.62748	-1.08479	0.240212	0.819795	0.163771	1	4.64644	-0.00877295	1	0.508778	-0.398044	1	miRNA	YES	YES
MIMAT0027964	mmu-miR-7030-5p	0.183439	0.253431	1	0	0	1	0.266593	-0.031768	1	0	0	1	miRNA*	YES	YES
MIMAT0027967	mmu-miR-7031-3p	0.0893673	-0.0711793	1	0	0	1	0.666161	0.073127	1	0	0	1	unclear	YES
MIMAT0027966	mmu-miR-7031-5p	0.56219	-0.724785	1	0	0	1	0.358924	0.0541829	1	0.149859	-0.0845561	1	unclear	YES
MIMAT0027969	mmu-miR-7032-3p	1.47349	2.03513	0.0400289	0.0733687	0.106549	1	1.64421	0.0567491	1	0.351484	-0.145092	1	unclear	YES
MIMAT0027968	mmu-miR-7032-5p	1.05887	0.7776	1	0	0	1	2.13454	0.0279413	1	0	0	1	unclear	YES
MIMAT0027971	mmu-miR-7033-3p	0.345874	0.149128	1	0	0	1	0	0	1	0.509492	-0.201913	1	miRNA*	YES
MIMAT0027970	mmu-miR-7033-5p	4.1164	0.529294	0.589577	1.28422	1.82391	0.168098	5.04869	0.277124	1	0.648578	0.238672	1	miRNA	YES
MIMAT0027973	mmu-miR-7034-3p	0.529793	0.880761	1	0	0	1	0	0	1	0	0	1	miRNA	YES
MIMAT0027972	mmu-miR-7034-5p	0.200904	0.151565	1	0	0	1	0.154051	0.0326952	1	0	0	1	miRNA*	YES
MIMAT0027975	mmu-miR-7035-3p	1.16545	0.395366	0.796887	0.842609	0.181802	1	1.41933	0.162402	1	3.08353	-0.925752	0.391767	miRNA	YES
MIMAT0027974	mmu-miR-7035-5p	0.070936	-0.0711793	1	0.176091	0.140418	1	0	0	1	0	0	1	miRNA*	YES
MIMAT0027977	mmu-miR-7036a-3p	0.410644	-0.0635768	1	0.402396	-0.697222	1	1.82987	0.1257	1	0.497487	0.411291	1	miRNA	YES
MIMAT0027976	mmu-miR-7036a-5p	0.103259	0.15903	1	0	0	1	0.333513	0.0583774	1	0.149859	-0.0845561	1	miRNA*	YES
MIMAT0029809	mmu-miR-7036b-3p	0.391036	0.631783	1	0.176091	0.140418	1	0	0	1	0.0649682	0.0712166	1	miRNA*
MIMAT0029808	mmu-miR-7036b-5p	2.18049	-0.539922	0.61353	1.2656	1.46802	0.273785	2.49684	-0.150802	1	2.34453	-0.448783	1	miRNA
MIMAT0027979	mmu-miR-7037-3p	0.7109	0.03026	1	0	0	1	0.585218	0.0855319	1	0.143258	-0.0845561	1	miRNA	YES
MIMAT0027978	mmu-miR-7037-5p	0.232441	0.0232216	1	0.179608	-0.300382	1	0.119679	-0.0102803	1	0	0	1	miRNA*	YES
MIMAT0027981	mmu-miR-7038-3p	0	0	1	0	0	1	0.488824	0.0722467	1	1.05668	-0.131528	1	miRNA*	YES
MIMAT0027980	mmu-miR-7038-5p	0.729892	0.301549	1	1.09557	-0.592608	0.683631	5.00151	0.164583	1	0.423054	-0.103396	1	miRNA	YES
MIMAT0027983	mmu-miR-7039-3p	0.160361	0.253431	1	0.229345	0.140418	1	0	0	1	0	0	1	miRNA*	YES
MIMAT0027982	mmu-miR-7039-5p	1.91032	1.57236	0.157697	0.405436	0.543138	1	0.679024	0.0281976	1	0.208226	-0.0211399	1	miRNA	YES
MIMAT0003494	mmu-miR-704	5.77606	-1.27955	0.0951039	19.846	-2.15479	2.34096e-05	25.2361	0.391841	1	11.1827	-0.0327436	0.993081	single miRNA
MIMAT0027985	mmu-miR-7040-3p	0	0	1	0	0	1	0	0	1	0	0	1	miRNA*	YES
MIMAT0027984	mmu-miR-7040-5p	0	0	1	0	0	1	0.334457	-0.0548216	1	0	0	1	miRNA	YES
MIMAT0027987	mmu-miR-7041-3p	1.70766	0.0796832	0.992363	0.482322	0.146942	1	3.24784	-0.0340899	1	1.46328	-0.533649	1	unclear	YES
MIMAT0027986	mmu-miR-7041-5p	1.88442	0.140583	0.887816	0	0	1	3.01116	0.113005	1	1.4416	-0.436786	1	unclear	YES
MIMAT0027989	mmu-miR-7042-3p	4.41556	-0.0749392	0.968692	0	0	1	6.97726	0.14342	1	0.345995	0.0226314	1	unclear	YES
MIMAT0027988	mmu-miR-7042-5p	1.29959	-0.544032	0.687861	0.475765	-0.571239	1	5.50953	0.189762	1	1.20697	-0.411637	1	unclear	YES
MIMAT0027991	mmu-miR-7043-3p	5.43986	-0.911091	0.236075	1.41072	-1.56503	0.25092	11.5371	-0.0743322	1	7.42758	-0.207542	0.903407	miRNA	YES
MIMAT0027990	mmu-miR-7043-5p	0.70774	-0.214182	1	0	0	1	0.528398	-0.0476651	1	0	0	1	miRNA*	YES
MIMAT0027993	mmu-miR-7044-3p	0	0	1	0.243864	-0.131073	1	0.297015	-0.0102803	1	0.28723	-0.0257086	1	miRNA	YES
MIMAT0027992	mmu-miR-7044-5p	0	0	1	0	0	1	0	0	1	0	0	1	miRNA*	YES
MIMAT0027995	mmu-miR-7045-3p	0	0	1	0	0	1	0.487131	0.0835523	1	0.129936	0.124522	1	miRNA	YES
MIMAT0027994	mmu-miR-7045-5p	0.0556489	0	1	0	0	1	0	0	1	0	0	1	miRNA*	YES
MIMAT0027997	mmu-miR-7046-3p	0.262365	0.190411	1	0	0	1	1.02956	-0.071559	1	9.1081	0.769215	0.491788	unclear	YES	YES
MIMAT0027996	mmu-miR-7046-5p	0.0499889	0	1	0	0	1	0.610629	0.089465	1	0	0	1	unclear	YES	YES
MIMAT0027999	mmu-miR-7047-3p	0.431904	-0.719796	1	0	0	1	1.11873	0.0775874	1	1.66875	0.109656	1	miRNA	YES
MIMAT0027998	mmu-miR-7047-5p	0	0	1	0	0	1	0	0	1	0	0	1	miRNA*	YES
MIMAT0028001	mmu-miR-7048-3p	1.21873	-1.14974	0.286041	0.52282	0.893633	1	1.31085	0.129766	1	0.50532	0.325491	1	miRNA	YES
MIMAT0028000	mmu-miR-7048-5p	0.153248	0.142885	1	0.0733687	0.106549	1	0	0	1	0	0	1	miRNA*	YES
MIMAT0028003	mmu-miR-7049-3p	0.377038	-0.200688	1	0.146737	0.240645	1	0.358924	0.0541829	1	0.0649682	0.0712166	1	miRNA*	YES
MIMAT0028002	mmu-miR-7049-5p	2.50666	0.250964	0.832782	0.317233	0.00212468	1	4.55516	0.0447928	1	2.31065	0.112838	1	miRNA	YES
MIMAT0003495	mmu-miR-705	0	0	1	0	0	1	0	0	1	0	0	1	single miRNA
MIMAT0028005	mmu-miR-7050-3p	0	0	1	0	0	1	0	0	1	0	0	1	unclear	YES
MIMAT0028004	mmu-miR-7050-5p	0	0	1	0	0	1	0	0	1	0	0	1	unclear	YES
MIMAT0028007	mmu-miR-7051-3p	0.569033	0.331943	1	0	0	1	0.310633	-0.0104987	1	0	0	1	miRNA*	YES
MIMAT0028006	mmu-miR-7051-5p	2.34786	2.58751	0.00606037	0.0733687	0.106549	1	1.72103	0.106792	1	0.267705	0.190597	1	miRNA	YES
MIMAT0028009	mmu-miR-7052-3p	1.5535	-1.2428	0.239662	0	0	1	2.37827	0.0962706	1	2.46161	0.314889	0.855719	miRNA	YES
MIMAT0028008	mmu-miR-7052-5p	0.221881	-0.103672	1	0	0	1	0.356798	0.037042	1	0	0	1	miRNA*	YES
MIMAT0028011	mmu-miR-7053-3p	1.35533	1.27679	0.222723	4.43	0.719133	0.465847	1.57636	-0.182568	1	2.72007	0.135207	0.964168	miRNA	YES
MIMAT0028010	mmu-miR-7053-5p	0	0	1	0.170495	-0.300382	1	0.119679	-0.0102803	1	0	0	1	miRNA*	YES
MIMAT0028013	mmu-miR-7054-3p	3.2005	0.672123	0.526509	0.220106	0.337822	1	2.44032	-0.0339147	1	0.338162	0.0891847	1	unclear	YES
MIMAT0028012	mmu-miR-7054-5p	1.21401	-0.837491	0.476334	1.64533	1.15606	0.387539	2.15635	0.0784812	1	2.1759	-0.487617	1	unclear	YES
MIMAT0028015	mmu-miR-7055-3p	0	0	1	0	0	1	0	0	1	0	0	1	miRNA*	YES
MIMAT0028014	mmu-miR-7055-5p	0.11711	0	1	0	0	1	0.533185	-0.0885324	1	0	0	1	miRNA	YES
MIMAT0028017	mmu-miR-7056-3p	0	0	1	0	0	1	0.0950999	-0.0102803	1	0	0	1	miRNA*	YES
MIMAT0028016	mmu-miR-7056-5p	0	0	1	0	0	1	0.555633	-0.0457465	1	0.0649682	0.0712166	1	miRNA	YES
MIMAT0028019	mmu-miR-7057-3p	0.260338	0.223401	1	0	0	1	0.0950999	-0.0102803	1	0.222262	-0.0845561	1	cell specific	YES
MIMAT0028018	mmu-miR-7057-5p	0	0	1	0	0	1	0.69413	0.149674	1	0.293117	-0.212568	1	cell specific	YES
MIMAT0028021	mmu-miR-7058-3p	0	0	1	0	0	1	0	0	1	0	0	1	unclear	YES
MIMAT0028020	mmu-miR-7058-5p	0	0	1	0	0	1	0.249151	0.0112074	1	0	0	1	unclear	YES
MIMAT0028023	mmu-miR-7059-3p	2.31774	1.42259	0.179238	1.11055	0.414849	0.767397	1.2605	0.0165029	1	0	0	1	unclear	YES
MIMAT0028022	mmu-miR-7059-5p	1.0155	0.0193582	1	2.80328	-1.2184	0.298572	1.32233	0.201489	1	4.23702	-0.5921	0.661468	unclear	YES
MIMAT0003496	mmu-miR-706	0	0	1	0	0	1	0	0	1	0	0	1	single miRNA
MIMAT0028025	mmu-miR-7060-3p	65.9786	4.50202	1.69966e-17	3.14783	3.34689	0.00275844	9.53657	0.51188	1	0.430488	-0.199592	1	miRNA	YES
MIMAT0028024	mmu-miR-7060-5p	1.49767	2.2091	0.0459343	0.146737	0.240645	1	0.133296	-0.0102803	1	0.436375	-0.35601	1	miRNA*	YES
MIMAT0028027	mmu-miR-7061-3p	1.14576	0.492797	0.700782	0	0	1	0.488508	-0.0399379	1	0.208226	-0.0211399	1	miRNA*	YES
MIMAT0028026	mmu-miR-7061-5p	3.78698	-1.98148	0.0235238	0.179608	-0.300382	1	6.71108	0.166665	1	0.299719	-0.171495	1	miRNA	YES
MIMAT0028029	mmu-miR-7062-3p	0	0	1	0	0	1	0	0	1	0	0	1	miRNA*	YES
MIMAT0028028	mmu-miR-7062-5p	0.0614611	0	1	0	0	1	1.13337	-0.134206	1	0.293117	-0.212568	1	miRNA	YES
MIMAT0028031	mmu-miR-7063-3p	6.16519	1.84437	0.0258835	1.65092	1.77233	0.163698	8.20816	-0.0892358	1	1.55182	0.0881516	1	unclear	YES
MIMAT0028030	mmu-miR-7063-5p	13.7761	1.22602	0.0400289	1.6954	-0.235852	0.86648	10.6666	0.338079	1	2.00938	0.29587	1	unclear	YES
MIMAT0028033	mmu-miR-7064-3p	0.0499889	0	1	0.231901	-0.300382	1	0	0	1	0.0649682	0.0712166	1	miRNA*	YES
MIMAT0028032	mmu-miR-7064-5p	1.7115	0.90347	0.457775	0.0733687	0.106549	1	0.633486	0.0886563	1	0.423054	-0.103396	1	miRNA	YES
MIMAT0028035	mmu-miR-7065-3p	6.5429	-0.927719	0.253347	0.170495	-0.300382	1	4.90403	-0.276675	1	0.129936	0.124522	1	miRNA	YES
MIMAT0028034	mmu-miR-7065-5p	0.325142	-0.0177664	1	0	0	1	0.119679	-0.0102803	1	0	0	1	miRNA*	YES
MIMAT0028037	mmu-miR-7066-3p	0.126585	-0.087324	1	0	0	1	1.59563	-0.126178	1	1.6472	0.118865	1	miRNA*	YES
MIMAT0028036	mmu-miR-7066-5p	1.82648	0.496038	0.676338	0	0	1	15.8676	0.500692	1	1.45322	0.271851	1	miRNA	YES
MIMAT0028039	mmu-miR-7067-3p	0.790343	0.103819	1	0.570335	-0.347868	1	2.97591	0.192089	1	1.82148	-0.884554	1	unclear	YES
MIMAT0028038	mmu-miR-7067-5p	0.452764	0.330341	1	0.231901	-0.300382	1	1.58116	0.0523015	1	0.286516	-0.166436	1	unclear	YES
MIMAT0028043	mmu-miR-7068-3p	878.559	5.89176	4.43754e-103	164.411	4.66032	2.43213e-51	86.6199	1.48519	2.04747e-07	114.963	-2.4973	3.32584e-10	miRNA	YES
MIMAT0028042	mmu-miR-7068-5p	4.11021	3.22103	0.000397818	1.26912	0.882373	0.528453	0.444784	0.0391343	1	0	0	1	miRNA*	YES
MIMAT0028045	mmu-miR-7069-3p	1.07634	1.89359	1	0.432585	-0.477966	1	4.1975	0.319688	1	0.645316	-0.316676	1	unclear	YES
MIMAT0028044	mmu-miR-7069-5p	0.492523	-0.281565	1	0.390601	0.127255	1	2.63534	0.276812	1	0.129936	0.124522	1	unclear	YES
MIMAT0003497	mmu-miR-707	0	0	1	0	0	1	0	0	1	0	0	1	single miRNA
MIMAT0028047	mmu-miR-7070-3p	65.6872	3.67415	3.7335e-15	34.6976	2.9875	2.03353e-11	19.279	0.711552	1	4.48644	-1.57959	0.114406	miRNA	YES	YES
MIMAT0028046	mmu-miR-7070-5p	2.87359	2.55574	0.0164682	3.70123	1.01185	0.387539	2.27622	0.238678	1	0	0	1	miRNA*	YES	YES
MIMAT0028049	mmu-miR-7071-3p	0.0499889	0	1	0.97005	-0.130911	0.932532	1.84655	0.0959986	1	1.80724	-1.00162	1	miRNA	YES
MIMAT0028048	mmu-miR-7071-5p	0	0	1	0.579448	-0.43054	1	0	0	1	0.0649682	0.0712166	1	miRNA*	YES
MIMAT0028051	mmu-miR-7072-3p	0	0	1	0	0	1	0	0	1	0	0	1	unclear	YES
MIMAT0028050	mmu-miR-7072-5p	0	0	1	0	0	1	0	0	1	0	0	1	unclear	YES
MIMAT0028053	mmu-miR-7073-3p	0.127384	0.15903	1	0	0	1	0.119679	-0.0102803	1	0	0	1	miRNA*	YES
MIMAT0028052	mmu-miR-7073-5p	5.07709	-0.862587	0.287771	6.4098	-3.26234	0.000651563	14.4741	0.000387593	1	2.19086	-0.287501	1	miRNA	YES
MIMAT0028055	mmu-miR-7074-3p	0.192626	0.0232216	1	0	0	1	0.801267	-0.0390306	1	0.28723	-0.0257086	1	miRNA	YES
MIMAT0028054	mmu-miR-7074-5p	0.065075	0	1	0	0	1	0	0	1	0	0	1	miRNA*	YES
MIMAT0028057	mmu-miR-7075-3p	12.1905	0.888499	0.137992	16.5208	0.182253	0.751786	12.3909	-0.192947	1	4.78805	0.112651	0.974819	miRNA	YES
MIMAT0028056	mmu-miR-7075-5p	0.127384	0.15903	1	0	0	1	0	0	1	0	0	1	miRNA*	YES
MIMAT0028059	mmu-miR-7076-3p	0	0	1	0	0	1	0	0	1	0	0	1	unclear	YES
MIMAT0028058	mmu-miR-7076-5p	0	0	1	0	0	1	0	0	1	0	0	1	unclear	YES
MIMAT0028061	mmu-miR-7077-3p	0.243364	0.311341	1	0	0	1	0.333513	0.0583774	1	0.344764	0.0863943	1	miRNA	YES
MIMAT0028060	mmu-miR-7077-5p	0	0	1	0	0	1	0	0	1	0	0	1	miRNA*	YES
MIMAT0028063	mmu-miR-7078-3p	0.0499889	0	1	0	0	1	0.0950999	-0.0102803	1	0	0	1	unclear	YES
MIMAT0028062	mmu-miR-7078-5p	0	0	1	0.0733687	0.106549	1	0.154051	0.0326952	1	0	0	1	unclear	YES
MIMAT0028065	mmu-miR-7079-3p	34.4704	-0.580161	0.13896	69.7508	-2.87495	9.45193e-19	47.0425	0.0348627	0.977684	13.595	0.889829	0.262801	miRNA	YES
MIMAT0028064	mmu-miR-7079-5p	0.230643	0.253431	1	0.231901	-0.300382	1	0.441398	0.0389426	1	0	0	1	miRNA*	YES
MIMAT0028067	mmu-miR-7080-3p	0	0	1	0	0	1	0	0	1	0	0	1	miRNA*	YES	YES
MIMAT0028066	mmu-miR-7080-5p	0.178571	0	1	0	0	1	0.28904	0.0112074	1	0.452442	0.0236457	1	miRNA	YES	YES
MIMAT0028069	mmu-miR-7081-3p	1.3	0.114241	0.944373	0.179608	-0.300382	1	6.23148	-0.0472908	1	1.12002	-0.0651443	1	miRNA	YES
MIMAT0028068	mmu-miR-7081-5p	0.127384	0.15903	1	0	0	1	0	0	1	0	0	1	miRNA*	YES
MIMAT0028071	mmu-miR-7082-3p	0.314	-0.177241	1	0	0	1	2.909	0.240251	1	2.94832	0.713662	0.584652	unclear	YES
MIMAT0028070	mmu-miR-7082-5p	0.21033	0.126623	1	0.302713	0.373035	1	0	0	1	0	0	1	unclear	YES
MIMAT0028073	mmu-miR-7083-3p	0.54564	-0.565719	1	0.975288	-1.63931	0.20013	2.46748	-0.153171	1	3.90627	-0.0482418	0.992911	miRNA*	YES
MIMAT0028072	mmu-miR-7083-5p	5.89064	-1.02786	0.175753	4.63015	-1.88216	0.0452659	17.0456	0.269543	1	5.24937	-0.412761	0.789095	miRNA	YES
MIMAT0003498	mmu-miR-708-3p	7033.38	0.633742	0.122107	868.232	0.601137	0.00025444	4410.01	0.0810734	0.957608	4578.25	0.813719	0.22326	miRNA*		YES	YES
MIMAT0028075	mmu-miR-7084-3p	0	0	1	0	0	1	0.0950999	-0.0102803	1	0.436375	-0.35601	1	miRNA*	YES
MIMAT0028074	mmu-miR-7084-5p	1.23548	0.768026	0.525308	0	0	1	2.28699	0.0419611	1	0.194904	0.164311	1	miRNA	YES
MIMAT0028077	mmu-miR-7085-3p	0.0499889	0	1	0	0	1	0.311488	0.0541829	1	0.0649682	0.0712166	1	unclear	YES
MIMAT0028076	mmu-miR-7085-5p	0	0	1	0	0	1	0.394241	-0.0119885	1	0	0	1	unclear	YES
MIMAT0004828	mmu-miR-708-5p	2802.33	0.0711057	0.904924	898.203	-0.669635	1.63493e-07	3794.23	0.272848	0.461663	444.473	0.330491	0.607166	miRNA		YES	YES
MIMAT0028079	mmu-miR-7086-3p	0	0	1	0	0	1	0	0	1	0	0	1	unclear	YES
MIMAT0028078	mmu-miR-7086-5p	0	0	1	0	0	1	0	0	1	0	0	1	unclear	YES
MIMAT0028081	mmu-miR-7087-3p	0.154608	-0.087324	1	0	0	1	0	0	1	0	0	1	miRNA*	YES
MIMAT0028080	mmu-miR-7087-5p	0	0	1	0.179608	-0.300382	1	0.740962	0.119916	1	0.149859	-0.0845561	1	miRNA	YES
MIMAT0028083	mmu-miR-7088-3p	7.91779	1.85934	0.0276817	1.57391	2.38943	0.0540982	2.06168	0.152514	1	0.417564	0.116827	1	miRNA	YES
MIMAT0028082	mmu-miR-7088-5p	0.286698	0.369922	1	0.517082	-0.335286	1	0.133296	-0.0102803	1	0	0	1	miRNA*	YES
MIMAT0028085	mmu-miR-7089-3p	1.44235	-1.66454	0.107195	3.28405	-2.76003	0.0155395	3.36179	0.300818	1	0.684157	0.127483	1	unclear	YES
MIMAT0028084	mmu-miR-7089-5p	0.453543	0.397817	1	1.63999	-0.738866	0.593079	1.11424	0.0658711	1	0.299719	-0.171495	1	unclear	YES
MIMAT0003499	mmu-miR-709	0	0	1	0	0	1	0	0	1	0	0	1	single miRNA
MIMAT0028087	mmu-miR-7090-3p	3.69159	-1.16261	0.186841	1.05031	-1.77761	0.164821	2.0736	0.231193	1	2.54385	-0.158018	0.938486	unclear	YES
MIMAT0028086	mmu-miR-7090-5p	0.241619	0.148169	1	0.39984	-0.0678376	1	1.13368	-0.171819	1	0	0	1	unclear	YES
MIMAT0028089	mmu-miR-7091-3p	15.3657	1.7922	0.00117391	2.85248	0.557303	0.632126	6.67381	0.413668	1	1.20034	0.273452	1	unclear	YES
MIMAT0028088	mmu-miR-7091-5p	8.32343	0.868617	0.225578	1.64229	0.187017	0.897435	10.379	0.237612	1	0.519745	0.42165	1	unclear	YES
MIMAT0028091	mmu-miR-7092-3p	0	0	1	0.0733687	0.106549	1	2.01122	-0.181586	1	0	0	1	unclear	YES
MIMAT0028090	mmu-miR-7092-5p	0	0	1	1.17547	-0.209357	0.887528	5.00151	-0.026845	1	0.214827	-0.0215638	1	unclear	YES
MIMAT0028093	mmu-miR-7093-3p	17.7986	1.20871	0.0333337	0.478805	0.862857	1	18.161	0.200972	1	1.51961	-0.957217	1	miRNA	YES	YES
MIMAT0028092	mmu-miR-7093-5p	0.86708	0.883784	1	0	0	1	0.931493	0.0573027	1	0.854773	-0.389926	1	miRNA*	YES	YES
MIMAT0028094	mmu-miR-7094-1-5p	0	0	1	0	0	1	0	0	1	0	0	1	unclear	YES	YES
MIMAT0028095	mmu-miR-7094-3p	0	0	1	0	0	1	0	0	1	0	0	1	unclear	YES	YES
MIMAT0028095_1	mmu-miR-7094-3p	0	0	1	0	0	1	0	0	1	0	0	1	unclear	YES
MIMAT0028096	mmu-miR-7094b-2-5p	0	0	1	0	0	1	0	0	1	0	0	1	unclear	YES	YES
MIMAT0003500	mmu-miR-710	0	0	1	0	0	1	0	0	1	0	0	1	single miRNA
MIMAT0003501	mmu-miR-711	0	0	1	0	0	1	0	0	1	0	0	1	single miRNA
MIMAT0028128	mmu-miR-7115-3p	0.197918	-0.206988	1	0	0	1	0	0	1	0	0	1	miRNA*	YES
MIMAT0028127	mmu-miR-7115-5p	0.473912	-0.0456496	1	0.170495	-0.300382	1	6.75446	-0.0712945	1	0	0	1	miRNA	YES
MIMAT0028130	mmu-miR-7116-3p	2.24233	0.0273044	0.968744	0.691094	-1.26466	1	4.39276	0.164227	1	4.97476	-0.473218	0.761195	unclear	YES
MIMAT0028129	mmu-miR-7116-5p	0.459971	-0.0740333	1	0.407992	-0.0697906	1	2.31275	-0.121854	1	0.0649682	0.0712166	1	unclear	YES
MIMAT0028132	mmu-miR-7117-3p	0.479146	-1.12828	1	0	0	1	2.61037	0.0405522	1	0.129936	0.124522	1	miRNA	YES
MIMAT0028131	mmu-miR-7117-5p	0.120925	-0.087324	1	0	0	1	0.819895	-0.00518061	1	0	0	1	miRNA*	YES
MIMAT0028134	mmu-miR-7118-3p	1.14297	-0.254851	0.887816	0	0	1	3.81749	0.197461	1	0.586949	-0.375588	1	miRNA	YES
MIMAT0028133	mmu-miR-7118-5p	0.0801804	0.15903	1	0	0	1	0.549124	0.0261632	1	0	0	1	miRNA*	YES
MIMAT0028136	mmu-miR-7119-3p	1.42498	-0.518881	0.680817	0.0733687	0.106549	1	3.59792	0.00104878	1	0.367551	0.228001	1	miRNA	YES
MIMAT0028135	mmu-miR-7119-5p	0.215952	-0.279471	1	0.229345	0.140418	1	0.287347	0.0112074	1	0	0	1	miRNA*	YES
MIMAT0003504	mmu-miR-713	0	0	1	0	0	1	0	0	1	0	0	1	single miRNA
MIMAT0003510	mmu-miR-717	0	0	1	0	0	1	0	0	1	0	0	1	single miRNA
MIMAT0003514	mmu-miR-718	0	0	1	0	0	1	0	0	1	0	0	1	single miRNA
MIMAT0003465	mmu-miR-719	0.252207	0.00802849	1	0	0	1	0	0	1	0	0	1	single miRNA
MIMAT0003515	mmu-miR-721	0	0	1	0	0	1	0	0	1	0	0	1	single miRNA
MIMAT0028389	mmu-miR-7210-3p	0	0	1	0	0	1	0	0	1	0	0	1	unclear
MIMAT0028388	mmu-miR-7210-5p	0	0	1	0	0	1	0	0	1	0	0	1	unclear
MIMAT0028391	mmu-miR-7211-3p	0.737678	1.1271	1	0	0	1	2.67095	0.236544	1	0.489253	-0.0830025	1	miRNA			YES
MIMAT0028390	mmu-miR-7211-5p	0	0	1	0	0	1	0.836894	0.100846	1	0.302583	0.097932	1	miRNA*			YES
MIMAT0028393	mmu-miR-7212-3p	0.268102	-0.342796	1	0	0	1	0	0	1	0.286516	-0.166436	1	cell specific
MIMAT0028392	mmu-miR-7212-5p	0	0	1	0.24946	0.340335	1	0.490095	0.0136837	1	0	0	1	cell specific
MIMAT0028395	mmu-miR-7213-3p	0	0	1	0	0	1	1.45283	-0.106235	1	0.502456	-0.0902499	1	unclear
MIMAT0028394	mmu-miR-7213-5p	0	0	1	0	0	1	2.78259	-0.42391	1	1.57237	-0.407953	1	unclear
MIMAT0028397	mmu-miR-7214-3p	0	0	1	0	0	1	0	0	1	0	0	1	unclear
MIMAT0028396	mmu-miR-7214-5p	0	0	1	0	0	1	0	0	1	0	0	1	unclear
MIMAT0028399	mmu-miR-7215-3p	0	0	1	0	0	1	0	0	1	0	0	1	unclear
MIMAT0028398	mmu-miR-7215-5p	0	0	1	0	0	1	0	0	1	0	0	1	unclear
MIMAT0028401	mmu-miR-7216-3p	0	0	1	0	0	1	0	0	1	0	0	1	unclear
MIMAT0028400	mmu-miR-7216-5p	0	0	1	0	0	1	0	0	1	0	0	1	unclear
MIMAT0028403	mmu-miR-7217-3p	0.103259	0.15903	1	0	0	1	0	0	1	0	0	1	unclear
MIMAT0028402	mmu-miR-7217-5p	0.0556489	0	1	0	0	1	0	0	1	0	0	1	unclear
MIMAT0028405	mmu-miR-7218-3p	0	0	1	0	0	1	0	0	1	0	0	1	unclear		YES
MIMAT0028404	mmu-miR-7218-5p	0	0	1	0	0	1	0	0	1	0	0	1	unclear		YES
MIMAT0028407	mmu-miR-7219-3p	3.13092	-0.994401	0.297949	0.972129	1.08976	0.43222	7.73443	0.029453	1	0.554935	0.19823	1	miRNA
MIMAT0028406	mmu-miR-7219-5p	0.133482	0.15903	1	0	0	1	0	0	1	0.202737	0.0909481	1	miRNA*
MIMAT0028409	mmu-miR-7220-3p	0.879852	1.0447	1	0	0	1	0.449773	-0.011604	1	0	0	1	unclear			YES
MIMAT0028408	mmu-miR-7220-5p	0.070936	-0.0711793	1	0.179608	-0.300382	1	0.239358	-0.031768	1	2.89188	0.24759	0.900092	unclear			YES
MIMAT0028411	mmu-miR-7221-3p	0	0	1	0	0	1	0	0	1	0	0	1	unclear
MIMAT0028410	mmu-miR-7221-5p	0	0	1	0	0	1	0	0	1	0	0	1	unclear
MIMAT0028413	mmu-miR-7222-3p	0	0	1	0	0	1	0	0	1	0	0	1	unclear
MIMAT0028412	mmu-miR-7222-5p	0	0	1	0	0	1	0	0	1	0	0	1	unclear
MIMAT0028415	mmu-miR-7223-3p	0	0	1	0	0	1	0	0	1	0	0	1	unclear		YES
MIMAT0028414	mmu-miR-7223-5p	0	0	1	0	0	1	0	0	1	0	0	1	unclear		YES
MIMAT0028417	mmu-miR-7224-3p	24.7061	1.05666	0.0270593	1.47997	0.542679	0.716424	48.9126	-0.0126465	0.981149	40.4825	0.638165	0.356515	miRNA
MIMAT0028416	mmu-miR-7224-5p	0.275533	-0.410153	1	0	0	1	1.05978	0.0117569	1	0	0	1	miRNA*
MIMAT0028419	mmu-miR-7225-3p	0	0	1	0	0	1	0	0	1	0	0	1	unclear
MIMAT0028418	mmu-miR-7225-5p	0	0	1	0	0	1	0	0	1	0	0	1	unclear
MIMAT0028421	mmu-miR-7226-3p	30.8802	-2.99832	3.74029e-07	6.25362	-3.58818	0.000402675	32.5506	0.266412	1	34.461	-1.47003	0.00458046	miRNA
MIMAT0028420	mmu-miR-7226-5p	0.120925	-0.087324	1	0.0733687	0.106549	1	0.510849	0.085759	1	0	0	1	miRNA*
MIMAT0028423	mmu-miR-7227-3p	1.25741	-0.0189035	0.999009	0.30527	-0.146166	1	0.605949	0.0645826	1	1.78577	-0.71993	1	miRNA
MIMAT0028422	mmu-miR-7227-5p	0	0	1	0	0	1	0	0	1	0	0	1	miRNA*
MIMAT0028427	mmu-miR-7229-3p	0	0	1	0	0	1	0	0	1	0	0	1	unclear
MIMAT0028426	mmu-miR-7229-5p	0.070936	-0.0711793	1	0	0	1	0	0	1	0	0	1	unclear
MIMAT0028429	mmu-miR-7230-3p	0	0	1	0	0	1	0	0	1	0	0	1	unclear		YES
MIMAT0028428	mmu-miR-7230-5p	0	0	1	0	0	1	0	0	1	0	0	1	unclear		YES
MIMAT0028431	mmu-miR-7231-3p	0	0	1	0	0	1	0	0	1	0	0	1	miRNA*
MIMAT0028430	mmu-miR-7231-5p	0.36808	-0.433404	1	0	0	1	0.954447	0.0377849	1	0.43709	-0.20541	1	miRNA
MIMAT0028433	mmu-miR-7232-3p	0	0	1	0	0	1	0	0	1	0	0	1	unclear
MIMAT0028432	mmu-miR-7232-5p	0.103259	0.15903	1	0	0	1	0	0	1	0	0	1	unclear
MIMAT0028435	mmu-miR-7233-3p	0	0	1	0	0	1	0	0	1	0	0	1	unclear
MIMAT0028434	mmu-miR-7233-5p	0	0	1	0	0	1	0	0	1	0	0	1	unclear
MIMAT0028437	mmu-miR-7234-3p	0	0	1	0	0	1	0	0	1	0	0	1	unclear
MIMAT0028436	mmu-miR-7234-5p	0	0	1	0	0	1	0	0	1	0	0	1	unclear
MIMAT0028439	mmu-miR-7235-3p	1.58016	-0.247399	0.876055	0	0	1	5.1461	0.0440749	1	3.92275	-0.275346	0.874654	miRNA
MIMAT0028438	mmu-miR-7235-5p	0.0556489	0	1	0	0	1	0	0	1	0	0	1	miRNA*
MIMAT0028441	mmu-miR-7236-3p	2.37697	-0.553061	0.611563	0	0	1	4.92354	0.329193	1	5.8081	0.661857	0.589613	miRNA
MIMAT0028440	mmu-miR-7236-5p	0.154442	-0.087324	1	0	0	1	1.12931	-0.102974	1	0	0	1	miRNA*
MIMAT0028443	mmu-miR-7237-3p	3.35151	0.954512	0.306568	0.487728	-0.297387	1	6.13897	0.18017	1	5.26146	0.0213361	0.99344	miRNA
MIMAT0028442	mmu-miR-7237-5p	0	0	1	0.302713	0.373035	1	0.550846	0.0163738	1	0.302583	0.097932	1	miRNA*
MIMAT0028447	mmu-miR-7239-3p	0.64691	-1.11734	1	0	0	1	0.403202	0.0420271	1	0.28723	-0.0257086	1	miRNA
MIMAT0028446	mmu-miR-7239-5p	0.0499889	0	1	0	0	1	0	0	1	0.143258	-0.0845561	1	miRNA*
MIMAT0028449	mmu-miR-7240-3p	0	0	1	0	0	1	0	0	1	0	0	1	miRNA*
MIMAT0028448	mmu-miR-7240-5p	0.163184	0.142885	1	0.425552	0.698522	1	0.429557	-0.0808821	1	0.214827	-0.0215638	1	miRNA
MIMAT0028451	mmu-miR-7241-3p	0	0	1	0	0	1	0	0	1	0	0	1	unclear
MIMAT0028450	mmu-miR-7241-5p	0	0	1	0	0	1	0	0	1	0	0	1	unclear
MIMAT0028453	mmu-miR-7242-3p	0	0	1	0	0	1	0	0	1	0	0	1	unclear
MIMAT0028452	mmu-miR-7242-5p	0	0	1	0	0	1	0	0	1	0	0	1	unclear
MIMAT0029911	mmu-miR-7243-3p	0.195225	0	1	0	0	1	0	0	1	0	0	1	unclear
MIMAT0029910	mmu-miR-7243-5p	0.0981085	0.15903	1	0	0	1	0	0	1	0	0	1	unclear
MIMAT0004236	mmu-miR-741-3p	25.8305	0.0493733	0.951615	143.258	1.28721	2.5576e-08	28.4525	-0.880923	1	0.28723	-0.0257086	1	miRNA		YES	YES
MIMAT0017262	mmu-miR-741-5p	1.07593	-0.882209	1	3.36208	0.0712703	0.952808	1.13667	-0.259004	1	0	0	1	miRNA*		YES	YES
MIMAT0004237	mmu-miR-742-3p	0.209558	0.156053	1	0.458689	0.458182	1	0.1902	-0.031768	1	0	0	1	miRNA		YES	YES
MIMAT0004838	mmu-miR-742-5p	0.730963	-0.695811	1	0.0733687	0.106549	1	0	0	1	0	0	1	miRNA*		YES	YES
MIMAT0004238	mmu-miR-743a-3p	4.68721	0.275203	0.820858	14.4083	2.83973	1.03974e-05	10.3106	-0.608123	1	0	0	1	miRNA		YES	YES
MIMAT0017263	mmu-miR-743a-5p	0.476734	-0.113328	1	2.58593	1.22595	0.33308	0.880511	0.0780835	1	0.202737	0.0909481	1	miRNA*		YES	YES
MIMAT0004840	mmu-miR-743b-3p	11.7553	-0.497742	0.491925	14.6497	1.44137	0.0138208	11.6121	-0.729255	1	1.37024	-0.330543	1	miRNA		YES	YES
MIMAT0004839	mmu-miR-743b-5p	0.456803	-0.321206	1	0.710706	0.547548	1	1.1604	-0.0926005	1	0	0	1	miRNA*		YES	YES
MIMAT0004820	mmu-miR-744-3p	124.003	0.576939	0.138139	24.8657	0.858711	0.0456811	143.108	-0.617872	0.0931774	37.6769	0.649912	0.349328	miRNA*		YES	YES
MIMAT0004187	mmu-miR-744-5p	2124.23	0.958067	0.0364964	1615.32	0.961711	5.46559e-07	3095.14	0.532859	0.0931774	6139.51	0.370862	0.531446	miRNA		YES	YES
MIMAT0029578	mmu-miR-7578	0	0	1	0	0	1	0.358924	0.0541829	1	0	0	1	single miRNA
MIMAT0003889	mmu-miR-758-3p	331.384	-1.16003	0.0120457	1203.43	-0.687099	0.000135313	730.424	-0.556447	0.0811094	1594.56	0.372613	0.406446	miRNA		YES	YES
MIMAT0017235	mmu-miR-758-5p	11.6438	-1.56815	0.0154321	0.631615	-0.240736	1	21.747	-0.0936914	1	0.725636	0.081432	1	miRNA*		YES	YES
MIMAT0003897	mmu-miR-759	0	0	1	0	0	1	0	0	1	0	0	1	single miRNA
MIMAT0003898	mmu-miR-760-3p	108.449	-0.0143839	0.989882	27.5268	-1.65926	7.31028e-05	981.206	0.535464	0.0811094	53.5726	-0.418487	0.564657	miRNA		YES	YES
MIMAT0017245	mmu-miR-760-5p	1.15636	-0.34618	0.811048	0.350103	-0.660898	1	0.1902	-0.031768	1	1.68561	-0.331733	1	miRNA*		YES	YES
MIMAT0003893	mmu-miR-761	0	0	1	0	0	1	0	0	1	0	0	1	single miRNA
MIMAT0003892	mmu-miR-762	0	0	1	0	0	1	0	0	1	0	0	1	single miRNA
MIMAT0003896	mmu-miR-763	0	0	1	0	0	1	0.359036	-0.0535724	1	0	0	1	single miRNA
MIMAT0003895	mmu-miR-764-3p	5.69574	0.581233	0.476199	0	0	1	7.22205	-0.262709	1	8.24158	0.780968	0.41771	unclear		YES
MIMAT0003894	mmu-miR-764-5p	4.04772	0.131122	0.907372	0	0	1	5.79556	-0.317752	1	3.61343	0.547094	0.717191	unclear		YES
MIMAT0029795	mmu-miR-7646-3p	0	0	1	0	0	1	0	0	1	0	0	1	miRNA*
MIMAT0029794	mmu-miR-7646-5p	0.512663	-1.16544	1	0.0733687	0.106549	1	1.43709	-0.267578	1	0.885953	-0.751232	1	miRNA
MIMAT0029797	mmu-miR-7647-3p	2.55575	0.642781	0.589577	0.546577	0.350351	1	3.4913	-0.363057	1	0.208226	-0.0211399	1	unclear			YES
MIMAT0029796	mmu-miR-7647-5p	0.63582	-0.433948	1	0.522678	0.262912	1	2.07808	0.201932	1	0.129936	0.124522	1	unclear			YES
MIMAT0029799	mmu-miR-7648-3p	0.161287	0	1	0.629185	0.356633	1	1.45149	0.102516	1	1.08435	-0.420559	1	miRNA
MIMAT0029798	mmu-miR-7648-5p	0	0	1	0	0	1	0.177336	0	1	0.143258	-0.0845561	1	miRNA*
MIMAT0029801	mmu-miR-7649-3p	0.24751	-0.312555	1	0.359216	-0.514814	1	0.784984	-0.0586664	1	0	0	1	miRNA
MIMAT0029800	mmu-miR-7649-5p	0.127384	0.15903	1	0.179608	-0.300382	1	0	0	1	0	0	1	miRNA*
MIMAT0029803	mmu-miR-7650-3p	0.72042	0.616133	1	0	0	1	0.562854	-0.135078	1	0.129936	0.124522	1	miRNA*
MIMAT0029802	mmu-miR-7650-5p	2.95937	0.295715	0.808984	1.15221	-1.01025	0.481458	6.71499	-0.110185	1	1.32042	-0.345476	1	miRNA
MIMAT0029805	mmu-miR-7651-3p	1.08525	0.072505	1	0.231901	-0.300382	1	0.308102	0.0541829	1	0	0	1	unclear
MIMAT0029804	mmu-miR-7651-5p	3.32554	-0.254297	0.832782	0.958087	-0.372448	0.793222	6.93364	0.579091	1	0.928373	0.279482	1	unclear
MIMAT0029811	mmu-miR-7652-3p	5.87283	1.66349	0.0400777	3.69873	0.277597	0.793222	5.65122	-0.485	1	0.149859	-0.0845561	1	miRNA		YES
MIMAT0029810	mmu-miR-7652-5p	0	0	1	0	0	1	0.393408	-0.0137359	1	0.651203	-0.468603	1	miRNA*		YES
MIMAT0029813	mmu-miR-7653-3p	0.176373	0	1	0.0733687	0.106549	1	1.00508	-0.0939684	1	0.949929	0.524323	1	unclear
MIMAT0029812	mmu-miR-7653-5p	0.428685	0.151633	1	0.875311	-1.44908	1	2.32964	0.0833464	1	0.494623	-0.0378009	1	unclear
MIMAT0029815	mmu-miR-7654-3p	0.735943	0.71139	1	0.302713	0.373035	1	0.214779	-0.031768	1	0	0	1	miRNA*
MIMAT0029814	mmu-miR-7654-5p	3.58261	0.517941	0.592598	0.77228	1.4602	1	5.87941	0.326314	1	0.0649682	0.0712166	1	miRNA
MIMAT0029817	mmu-miR-7655-3p	4.51557	0.0933879	0.930423	2.43084	-2.67487	0.0271843	13.9567	0.0883501	1	4.87862	-1.15597	0.27054	unclear
MIMAT0029816	mmu-miR-7655-5p	1.00075	-0.90231	1	0.634297	-1.12874	1	5.94884	0.104442	1	2.56974	-1.35094	0.176926	unclear
MIMAT0029819	mmu-miR-7656-3p	0.065075	0	1	0	0	1	0.119679	-0.0102803	1	0	0	1	miRNA*		YES
MIMAT0029818	mmu-miR-7656-5p	2.069	0.0450908	0.990952	0	0	1	2.26219	-0.0416176	1	0.302583	0.097932	1	miRNA		YES
MIMAT0029821	mmu-miR-7657-3p	0	0	1	0.419955	0.141694	1	0	0	1	0	0	1	miRNA*
MIMAT0029820	mmu-miR-7657-5p	0	0	1	0	0	1	0.474351	-0.0170424	1	0	0	1	miRNA
MIMAT0029823	mmu-miR-7658-3p	0.221764	-0.283207	1	0.30527	-0.146166	1	0.88126	-0.198162	1	0.63128	-0.167175	1	miRNA*
MIMAT0029822	mmu-miR-7658-5p	0.959813	-1.41544	1	2.56903	-3.24367	0.00434854	11.4361	-0.0252304	1	1.65198	-0.240571	1	miRNA
MIMAT0029825	mmu-miR-7659-3p	0.0556489	0	1	0	0	1	0.308102	0.0541829	1	0.28723	-0.0257086	1	miRNA*
MIMAT0029824	mmu-miR-7659-5p	1.15392	-0.636494	0.598423	1.42354	-1.2735	0.318441	3.22389	-0.0135992	1	0.208226	-0.0211399	1	miRNA
MIMAT0029827	mmu-miR-7660-3p	2.09217	-0.110401	0.948634	0.252977	-0.133511	1	2.56167	-0.200968	1	1.08444	0.0499399	1	unclear
MIMAT0029826	mmu-miR-7660-5p	1.21318	-0.343033	0.804958	0.146737	0.240645	1	2.69218	-0.22684	1	0.0649682	0.0712166	1	unclear
MIMAT0029829	mmu-miR-7661-3p	2.67124	-1.65604	0.0775976	1.87823	-1.70168	0.156554	4.75217	-0.159018	1	1.49468	-0.00914541	1	miRNA
MIMAT0029828	mmu-miR-7661-5p	0.430949	-0.0696968	1	0	0	1	0.715606	-0.0147724	1	0	0	1	miRNA*
MIMAT0029831	mmu-miR-7662-3p	0.913122	-0.59404	1	0.252977	-0.133511	1	0.502958	-0.0388602	1	0.28723	-0.0257086	1	miRNA
MIMAT0029830	mmu-miR-7662-5p	0	0	1	0.30527	-0.146166	1	0	0	1	0.372121	-0.242074	1	miRNA*
MIMAT0029833	mmu-miR-7663-3p	4.77287	-0.754691	0.376999	1.4074	-0.221549	0.876942	6.65206	0.377436	1	1.22149	-0.0300751	1	miRNA
MIMAT0029832	mmu-miR-7663-5p	0.510812	0.149908	1	0.0733687	0.106549	1	0.773724	0.0375292	1	0.202737	0.0909481	1	miRNA*
MIMAT0029835	mmu-miR-7664-3p	1.35867	0.439054	0.745255	0	0	1	4.14644	0.0751397	1	1.987	0.18041	1	unclear
MIMAT0029834	mmu-miR-7664-5p	0.962163	-1.27666	1	0	0	1	1.59649	0.248354	1	1.28554	-0.305117	1	unclear
MIMAT0029837	mmu-miR-7665-3p	0	0	1	0	0	1	0	0	1	0	0	1	miRNA*
MIMAT0029836	mmu-miR-7665-5p	0	0	1	0	0	1	0.561909	0.0252332	1	0	0	1	miRNA
MIMAT0029839	mmu-miR-7666-3p	6.24055	-1.08476	0.118246	1.21362	-1.04934	0.459338	20.0742	0.434129	1	5.48435	-0.714151	0.541556	miRNA
MIMAT0029838	mmu-miR-7666-5p	0.070936	-0.0711793	1	0	0	1	0	0	1	0	0	1	miRNA*
MIMAT0029841	mmu-miR-7667-3p	1.69147	0.696354	0.578027	0.872923	0.317765	1	2.03481	0.0948319	1	4.52934	-0.154252	0.938486	miRNA
MIMAT0029840	mmu-miR-7667-5p	0	0	1	0	0	1	0	0	1	0	0	1	miRNA*
MIMAT0029843	mmu-miR-7668-3p	0	0	1	0	0	1	3.20015	0.187303	1	1.72132	0.502448	1	unclear		YES
MIMAT0029842	mmu-miR-7668-5p	0	0	1	0.179608	-0.300382	1	3.10084	0.0301722	1	1.10893	-0.780816	1	unclear		YES
MIMAT0029845	mmu-miR-7669-3p	0	0	1	0	0	1	0	0	1	0	0	1	miRNA*
MIMAT0029844	mmu-miR-7669-5p	5.73096	-1.68021	0.0437019	0.176091	0.140418	1	5.22193	-0.0487151	1	0.129936	0.124522	1	miRNA
MIMAT0012773	mmu-miR-767	0.0499889	0	1	0	0	1	0.133296	-0.0102803	1	0.149859	-0.0845561	1	single miRNA
MIMAT0029847	mmu-miR-7670-3p	1.51866	0.277883	0.850409	1.29367	-0.445624	0.744061	1.25446	0.0174003	1	0.68527	0.371969	1	unclear
MIMAT0029846	mmu-miR-7670-5p	0.070936	-0.0711793	1	0	0	1	0.512542	0.0859121	1	0	0	1	unclear
MIMAT0029849	mmu-miR-7671-3p	0	0	1	0	0	1	0.250844	0.0112074	1	0.273194	0.0322432	1	unclear
MIMAT0029848	mmu-miR-7671-5p	0	0	1	0	0	1	0	0	1	0	0	1	unclear
MIMAT0029851	mmu-miR-7672-3p	0	0	1	0	0	1	0.179462	0.0326952	1	0	0	1	unclear
MIMAT0029850	mmu-miR-7672-5p	0	0	1	0.170495	-0.300382	1	0.1902	-0.031768	1	0	0	1	unclear
MIMAT0029853	mmu-miR-7673-3p	0	0	1	0	0	1	0.133296	-0.0102803	1	0	0	1	miRNA*
MIMAT0029852	mmu-miR-7673-5p	0.682808	-0.735775	1	0.407992	-0.0697906	1	0.705729	0.0698997	1	0.222262	-0.0845561	1	miRNA
MIMAT0029857	mmu-miR-7674-3p	0	0	1	0.0733687	0.106549	1	0.494989	-0.0954313	1	0.627423	0.560845	1	miRNA*
MIMAT0029856	mmu-miR-7674-5p	0.532439	-0.570427	1	0.763959	0.553005	1	1.40764	-0.0275995	1	0.489967	0.125362	1	miRNA
MIMAT0029859	mmu-miR-7675-3p	0.376244	-0.361377	1	0.0733687	0.106549	1	0	0	1	1.32745	-0.53364	1	cell specific
MIMAT0029858	mmu-miR-7675-5p	0.145016	-0.087324	1	0	0	1	0.467232	0.0844261	1	0.508778	-0.398044	1	cell specific
MIMAT0029861	mmu-miR-7676-3p	0	0	1	0	0	1	0.179462	0.0326952	1	0	0	1	unclear
MIMAT0029861_1	mmu-miR-7676-3p	0	0	1	0	0	1	0.179462	0.0326952	1	0	0	1	unclear
MIMAT0029860	mmu-miR-7676-5p	0	0	1	0	0	1	0	0	1	0	0	1	unclear
MIMAT0029860_1	mmu-miR-7676-5p	0	0	1	0	0	1	0	0	1	0	0	1	unclear
MIMAT0029869	mmu-miR-7677-3p	0.151116	0.0232216	1	1.81063	-0.47008	0.726819	0.695205	-0.0077664	1	1.11466	0.132552	1	miRNA
MIMAT0029868	mmu-miR-7677-5p	0	0	1	0.229345	0.140418	1	0	0	1	0	0	1	miRNA*
MIMAT0029871	mmu-miR-7678-3p	0	0	1	0	0	1	0	0	1	0	0	1	unclear
MIMAT0029870	mmu-miR-7678-5p	0	0	1	0	0	1	0	0	1	0	0	1	unclear
MIMAT0029873	mmu-miR-7679-3p	0	0	1	0	0	1	0.835639	0.0373345	1	0	0	1	miRNA
MIMAT0029872	mmu-miR-7679-5p	0.0499889	0	1	0	0	1	0.214779	-0.031768	1	0	0	1	miRNA*
MIMAT0029875	mmu-miR-7680-3p	0.587326	0.635848	1	0.634297	-1.12874	1	0.907644	0.063393	1	0	0	1	miRNA
MIMAT0029874	mmu-miR-7680-5p	0.122922	0	1	0	0	1	0.308102	0.0541829	1	0	0	1	miRNA*
MIMAT0029883	mmu-miR-7681-3p	0	0	1	0	0	1	0	0	1	0	0	1	unclear		YES
MIMAT0029882	mmu-miR-7681-5p	0	0	1	0	0	1	0	0	1	0	0	1	unclear		YES
MIMAT0029885	mmu-miR-7682-3p	0	0	1	0.179608	-0.300382	1	4.59851	0.628356	1	3.08972	-1.10267	0.329645	miRNA
MIMAT0029884	mmu-miR-7682-5p	0	0	1	0	0	1	0	0	1	0.0649682	0.0712166	1	miRNA*
MIMAT0029887	mmu-miR-7683-3p	0	0	1	0	0	1	0	0	1	0	0	1	unclear		YES
MIMAT0029886	mmu-miR-7683-5p	0	0	1	0.179608	-0.300382	1	0	0	1	0	0	1	unclear		YES
MIMAT0029891	mmu-miR-7684-3p	0	0	1	0	0	1	0	0	1	0	0	1	unclear
MIMAT0029890	mmu-miR-7684-5p	0	0	1	0	0	1	0	0	1	0	0	1	unclear
MIMAT0029897	mmu-miR-7685-3p	2.20815	0.0986436	0.948634	0.55569	0.352239	1	2.36603	-0.144857	1	0	0	1	unclear
MIMAT0029896	mmu-miR-7685-5p	2.10002	1.07812	0.328007	0.302713	0.373035	1	1.99117	0.0583512	1	0.43709	-0.20541	1	unclear
MIMAT0029899	mmu-miR-7686-3p	0	0	1	0	0	1	0	0	1	0	0	1	unclear
[truncated: 112 more rows]
